# Supplementary material for: Genetic Pleiotropy between Nicotine Dependence and Respiratory Outcomes
Source: Sci Rep. 2017 Dec 4;7:16907. doi: 10.1038/s41598-017-16964-4 (PMC5715160; doi:10.1038/s41598-017-16964-4)
Supplement: Supplementary file 2 — Table S4 [file 41598_2017_16964_MOESM2_ESM.xlsx]

## Sheet: TableS4A
Table S4A. SNPs associated with at least one of the nicotine dependence and lung function traits at pvalue less than 1e-3
chr:pos(hg19)	rsID	cigarettes per day GWAS pvalue	Former Smoking GWAS pvalue	FEV1 GWAS meta-analysis pvalue	FVC GWAS meta-analysis pvalue	FEV1/FVC GWAS meta-analysis pvalue
10:10204589	rs7097271	0.1894	0.4687	0.0403	0.298	0.000579
10:102050347	rs2242053	0.6723	0.3221	0.000976	0.00194	0.0808
10:102050514	rs2242052	0.4384	0.1939	0.000973	0.00194	0.0801
10:103311796	rs11597334	0.5687	0.6831	0.00452	7.5e-05	0.327
10:103316834	rs11596007	0.5795	0.6853	0.00876	0.000192	0.251
10:103493226	rs4466759	0.8082	0.2482	0.00952	0.00069	0.97
10:103519784	rs749694	0.8446	0.4429	0.00552	0.00063	0.562
10:103605418	rs550	0.0002671	0.8652	0.767	0.614	0.945
10:103772270	rs11191183	0.6059	0.0005709	0.534	0.861	0.204
10:103825747	rs3737243	0.00073	0.4945	0.787	0.614	0.923
10:104342804	rs11591571	0.1838	0.9245	0.00916	0.0443	0.00089
10:104343428	rs7475335	0.1401	0.9282	0.00978	0.0487	0.000783
10:104391034	rs11596235	0.3724	0.8992	0.0285	0.199	0.000239
10:104392580	rs11594179	0.5668	0.6648	0.000793	0.0349	2.73e-05
10:104597480	rs2486758	0.3239	0.9547	0.00159	0.0658	0.000157
10:104614613	rs9420881	0.2697	0.9543	0.00306	0.1	0.000235
10:104734612	rs6584535	0.1692	0.9095	0.00608	0.131	0.000566
10:104829102	rs1926034	0.7847	0.9508	0.0981	0.707	0.00076
10:104934952	rs12261294	0.1572	0.3305	0.000376	0.00776	0.000997
10:104939232	rs12240508	0.1578	0.3643	0.000267	0.00642	0.000708
10:104964536	rs11818627	0.1955	0.007596	0.000679	0.00983	0.00567
10:104990877	rs7922955	0.1855	0.004415	0.000336	0.00669	0.00278
10:104990933	rs7922982	0.2476	0.00888	0.000296	0.00621	0.00273
10:105022934	rs1163073	0.5982	0.8113	0.000938	0.00248	0.0495
10:105075712	rs12220267	0.5149	0.8694	0.000549	0.00117	0.0569
10:105154089	rs7911488	0.4893	0.9895	0.000549	0.00121	0.0553
10:105179214	rs3740382	0.5409	0.8881	0.00121	0.000928	0.171
10:105187746	rs11191686	0.5685	0.7959	0.000978	0.00098	0.144
10:105245981	rs3014188	0.3277	0.9022	0.000811	0.000565	0.108
10:105324774	rs12415501	0.3138	0.3468	0.00247	0.0192	0.000364
10:105349816	rs2236211	0.5284	0.9764	5.73e-05	0.00125	0.00044
10:105350447	rs7918186	0.8895	0.5601	5.78e-05	0.00118	0.000475
10:105352990	rs729952	0.5202	0.9711	5.14e-05	0.00112	0.000417
10:105377349	rs2281587	0.5054	0.1708	0.000377	0.0032	0.00991
10:105525821	rs8181413	0.4371	0.9875	0.00504	0.000991	0.767
10:105591779	rs11191818	0.1561	0.3179	0.000751	0.000655	0.105
10:105599770	rs11191822	0.0285	0.5495	0.00139	0.0149	0.000808
10:105599840	rs12570809	0.1694	0.5029	0.00021	0.000309	0.0459
10:105639611	rs11191841	0.1487	0.9238	0.000152	0.000737	0.00516
10:105640978	rs7100920	0.1622	0.9176	0.000146	0.000667	0.00447
10:105642803	rs2073338	0.04133	0.7082	0.00108	0.011	0.000858
10:105644736	rs4918068	0.8719	0.01349	0.000134	0.000671	0.00387
10:105645622	rs9325507	0.2139	0.9577	0.000107	0.000535	0.00379
10:105645725	rs6584579	0.2629	0.3631	3.01e-05	0.000284	0.00384
10:105647300	rs3814220	0.1649	0.9117	0.000122	0.000614	0.00388
10:105649158	rs2273698	0.1649	0.9118	0.000121	0.000606	0.00388
10:105650782	rs10883941	0.1384	0.8323	0.000121	0.000609	0.00386
10:105650837	rs11191848	0.1687	0.9455	0.000122	0.000607	0.00388
10:105651386	rs10883942	0.1388	0.8299	0.000142	0.000654	0.00442
10:105651416	rs10883943	0.1391	0.837	0.00014	0.000654	0.00428
10:105651657	rs10883944	0.03527	0.6377	0.00113	0.0114	0.000857
10:105654164	rs1980653	0.1676	0.9016	0.000105	0.000545	0.0036
10:105657892	rs2984132	0.2396	0.1058	4.46e-05	0.000392	0.00266
10:105661315	rs11598018	0.1689	0.7606	0.000158	0.000772	0.00438
10:105662994	rs10786776	0.179	0.1359	4.68e-05	0.000409	0.00281
10:105669622	rs12765878	0.1733	0.766	0.000123	0.000618	0.00403
10:105672842	rs11191865	0.2164	0.7263	0.000123	0.000613	0.00396
10:106447678	rs1334608	0.06888	0.0002689	0.179	0.538	0.0976
10:106536976	rs2491365	0.008659	0.0007028	0.696	0.686	0.249
10:107451498	rs7073592	0.0006849	0.06323	0.341	0.787	0.164
10:107496166	rs10884221	0.03725	4.485e-05	0.481	0.657	0.75
10:107523565	rs17119496	0.03478	6.132e-05	0.824	0.666	0.39
10:107559597	rs10884227	0.07247	0.0001728	0.442	0.623	0.67
10:107890890	rs4918199	0.0007009	0.8858	0.784	0.567	0.764
10:107891602	rs10736184	0.0004939	0.879	0.779	0.56	0.761
10:107891990	rs10748889	0.0004967	0.8629	0.775	0.556	0.762
10:107892387	rs1929315	0.0004364	0.8478	0.8	0.583	0.758
10:107892600	rs1929312	0.000387	0.8131	0.786	0.558	0.736
10:107892763	rs7088300	0.0003801	0.7941	0.784	0.565	0.763
10:107892872	rs7070717	0.0003709	0.7807	0.778	0.558	0.764
10:107893394	rs1929310	0.0003695	0.7543	0.817	0.582	0.702
10:107893710	rs1331178	0.000236	0.6495	0.781	0.561	0.759
10:107893765	rs1331176	0.0003715	0.7355	0.67	0.479	0.817
10:107894063	rs10748890	0.0003699	0.7355	0.781	0.561	0.759
10:107894462	rs10748892	0.0003715	0.7328	0.784	0.563	0.757
10:107895296	rs2150608	0.0003742	0.7197	0.803	0.567	0.728
10:107895432	rs2183664	0.000378	0.7189	0.869	0.636	0.718
10:107895448	rs2183663	0.000382	0.7186	0.869	0.636	0.718
10:107895607	rs10884258	0.0003808	0.7187	0.821	0.587	0.733
10:107895770	rs12357434	0.0003838	0.7166	0.903	0.662	0.73
10:107895821	rs12782854	0.0003834	0.7155	0.962	0.75	0.61
10:107895868	rs12783189	0.0003851	0.7153	0.83	0.608	0.747
10:107895959	rs12782910	0.0003905	0.7117	0.835	0.614	0.744
10:107895989	rs4317911	0.0003939	0.7106	0.821	0.587	0.733
10:107896068	rs4630224	0.0003985	0.7082	0.821	0.587	0.733
10:107896187	rs4495831	0.0004047	0.7071	0.821	0.587	0.733
10:107896359	rs4264093	0.0003976	0.7082	0.821	0.587	0.733
10:107896488	rs4498910	0.0003992	0.7097	0.821	0.587	0.733
10:107896782	rs7913149	0.0004023	0.7095	0.821	0.587	0.733
10:107897342	rs2210337	0.0004036	0.7086	0.823	0.59	0.742
10:107898154	rs4397766	0.0004089	0.7088	0.813	0.609	0.812
10:107898761	rs4918201	0.0005675	0.6852	0.817	0.587	0.747
10:107898954	rs11192733	0.0003966	0.7071	0.988	0.627	0.685
10:107899192	rs2039303	0.0003717	0.6637	0.827	0.585	0.723
10:107899971	rs4918202	0.0003722	0.6603	0.899	0.654	0.744
10:107901064	rs7916713	0.0006293	0.7181	0.931	0.726	0.822
10:107902877	rs1411831	0.0006585	0.7539	0.785	0.542	0.728
10:107906072	rs2065349	0.0003304	0.6487	0.848	0.597	0.707
10:107906592	rs1331174	0.0003292	0.6507	0.829	0.591	0.734
10:107907313	rs1331172	0.0003276	0.6532	0.829	0.591	0.735
10:107908118	rs1411830	0.0003288	0.6253	0.838	0.605	0.735
10:107914880	rs2065348	0.000341	0.6686	0.808	0.587	0.778
10:107917394	rs1331168	0.0003278	0.6956	0.823	0.596	0.798
10:107917567	rs1556381	0.0003168	0.6994	0.76	0.541	0.809
10:107917758	rs1034135	0.0003099	0.6963	0.756	0.536	0.83
10:107922948	rs1116836	0.0003445	0.73	0.827	0.591	0.75
10:107923689	rs1999352	0.0003498	0.7219	0.81	0.585	0.776
10:107924554	rs1411834	0.0003524	0.7217	0.846	0.614	0.753
10:107925637	rs10748897	0.0003573	0.7245	0.812	0.581	0.772
10:107927829	rs4304692	0.0003775	0.7289	0.809	0.584	0.778
10:107932007	rs10786915	0.0006414	0.7803	0.848	0.62	0.757
10:107932750	rs1556369	0.0003794	0.7399	0.809	0.585	0.778
10:107932851	rs1556367	0.0003782	0.7414	0.824	0.599	0.763
10:107933033	rs10884263	0.0003737	0.7408	0.831	0.607	0.775
10:107933120	rs10884264	0.0003719	0.7422	0.831	0.607	0.775
10:107933229	rs10786917	0.0003705	0.7442	0.894	0.678	0.761
10:107933621	rs10748899	0.0003705	0.7459	0.83	0.609	0.779
10:107934116	rs2183659	0.0003677	0.7507	0.831	0.608	0.775
10:107935718	rs3780928	0.0006783	0.8386	0.822	0.592	0.766
10:107936180	rs4290157	0.0003683	0.6997	0.831	0.608	0.775
10:107936869	rs10786920	0.0003744	0.701	0.739	0.465	0.675
10:107937561	rs1331167	0.0003771	0.7024	0.831	0.608	0.775
10:107938074	rs10732243	0.0003936	0.7011	0.831	0.607	0.775
10:107938092	rs10732798	0.0003942	0.6967	0.831	0.607	0.775
10:107938732	rs1331166	0.0003885	0.6962	0.838	0.615	0.769
10:107939501	rs4568932	0.0003923	0.689	0.859	0.634	0.767
10:107939546	rs4317912	0.0003876	0.6873	0.832	0.61	0.778
10:107940075	rs10786922	0.0003819	0.6839	0.833	0.609	0.773
10:107942299	rs7918637	0.0006201	0.6006	0.759	0.622	0.981
10:107952991	rs12245023	0.0003775	0.922	0.738	0.506	0.803
10:10924609	rs17149034	0.0008698	0.7596	0.541	0.39	0.982
10:109954017	rs387481	0.194	0.6947	0.00729	0.000645	0.757
10:109959284	rs1846493	0.2265	0.3393	0.00904	0.000879	0.66
10:109962451	rs317465	0.5189	0.4512	0.0333	0.000714	0.247
10:109990928	rs1812547	0.5312	0.4164	0.00193	0.000798	0.268
10:111655065	rs568298	0.4394	0.3594	0.0344	0.194	0.000744
10:112865677	rs17128407	0.8198	0.8838	0.000271	0.000461	0.112
10:112895860	rs17128458	0.8196	0.8177	0.000289	0.000186	0.16
10:112897800	rs17773931	0.8657	0.8233	0.000171	0.000128	0.137
10:112897855	rs17188020	0.8679	0.8216	0.00017	0.000124	0.135
10:112899324	rs17774055	0.8777	0.817	0.000251	0.000185	0.135
10:114906714	rs290490	0.4687	0.8221	0.000558	0.000204	0.33
10:114909731	rs290487	0.9038	0.8713	0.0108	0.000985	0.396
10:114911079	rs176632	0.6536	0.6683	0.000661	0.000932	0.0658
10:114914665	rs1225404	0.7626	0.6308	0.000161	8.22e-05	0.135
10:114915214	rs290483	0.6955	0.7055	0.00035	0.000171	0.162
10:115189742	rs12264470	0.08055	0.8876	0.000234	0.00224	0.00318
10:115201530	rs11196334	0.0751	0.5877	0.000325	0.00289	0.00351
10:115214067	rs7920118	0.2962	0.3243	8.12e-05	2.78e-05	0.18
10:115245330	rs11196347	0.2488	0.5627	1.95e-05	1.67e-05	0.0312
10:115251583	rs4918828	0.1803	0.4934	2.74e-05	2.48e-05	0.0365
10:115257527	rs1033774	0.1973	0.292	3.7e-05	3.12e-05	0.0388
10:115259106	rs1891760	0.2312	0.2738	0.000286	0.000119	0.176
10:115262436	rs10466202	0.1762	0.5108	2.32e-05	2.32e-05	0.0271
10:115265207	rs7073095	0.3424	0.9195	0.000161	0.000123	0.0544
10:115269970	rs10885467	0.2101	0.305	2.61e-05	2.62e-05	0.0301
10:115270733	rs2419826	0.1989	0.51	2.98e-05	3.07e-05	0.0299
10:115275837	rs4918832	0.06101	0.7891	0.000483	0.00107	0.0565
10:116273161	rs11196773	0.4266	0.1743	0.00086	0.000426	0.332
10:116385943	rs2483606	0.7554	0.1001	0.000885	0.00185	0.00719
10:118001771	rs11197603	0.8551	0.2154	0.00043	0.00223	0.0447
10:118014205	rs1077114	0.6605	0.1934	0.000478	0.00322	0.0135
10:121105311	rs10886462	0.604	0.005578	5.8e-06	2.37e-05	0.00218
10:121118492	rs11198898	0.9951	0.5636	0.000798	0.00119	0.266
10:121129075	rs17608274	0.1658	0.4618	0.00039	0.00026	0.514
10:121149403	rs10886471	0.3389	0.2047	0.000307	0.00638	0.00543
10:121149634	rs7095121	0.4102	0.3486	0.00152	0.000961	0.613
10:121151512	rs10886472	0.2983	0.2512	0.000339	0.00872	0.00464
10:121219756	rs12218663	0.2577	0.8472	0.0097	0.0655	0.000309
10:121234434	rs11198949	0.2476	0.9347	0.0127	0.0566	0.000974
10:12227895	rs12260965	0.0007173	0.2693	0.177	0.203	0.518
10:12235711	rs7072888	0.4586	0.6311	1.08e-06	0.000381	5.32e-07
10:12239944	rs17565905	0.9041	0.2337	0.0011	0.0752	6.93e-07
10:12243821	rs10906097	0.1258	0.515	1.62e-11	4.35e-06	1.37e-15
10:12244079	rs10508438	0.5623	0.729	6.43e-08	0.000206	5.48e-10
10:12244612	rs2895504	0.1649	0.9644	2.95e-09	4.81e-05	9.73e-11
10:12245314	rs1317549	0.1277	0.7863	1.66e-09	2.73e-05	9.54e-11
10:12245520	rs1317548	0.8468	0.9331	6.92e-05	0.018	1.88e-06
10:12249224	rs12773913	0.1879	0.6562	2.3e-10	7.05e-06	1.18e-11
10:12249289	rs12413792	0.1849	0.6458	2.59e-10	7.18e-06	7.23e-12
10:12249797	rs4747968	0.1873	0.632	5.37e-11	2.65e-06	3.45e-12
10:12250620	rs7895525	0.9683	0.5278	4.87e-07	0.000323	4.35e-07
10:12250861	rs7100710	0.8812	0.9236	5.35e-06	0.00192	2.54e-06
10:12252217	rs2271804	0.1255	0.5654	6.99e-13	5.49e-07	9.7e-16
10:12253597	rs12221133	0.8586	0.4198	1.14e-06	0.000741	2.43e-07
10:12255657	rs11257600	0.8008	0.9681	1.87e-06	0.00116	1.16e-06
10:12256559	rs2399796	0.4937	0.535	1.17e-11	9.98e-07	3.81e-13
10:12258056	rs10508440	0.1775	0.5784	0.000365	0.00776	4.31e-05
10:12267086	rs10906102	0.5583	0.4214	0.00205	0.000594	0.197
10:12267654	rs4478891	0.3505	0.6532	3.36e-12	8.56e-07	1.62e-14
10:12269343	rs11257608	0.6103	0.8607	0.000305	0.0438	5.61e-06
10:12269400	rs11598305	0.7844	0.6986	1.85e-09	3.84e-05	2.85e-12
10:12274759	rs12413646	0.5062	0.3254	5.3e-09	2.8e-05	6.58e-10
10:12277992	rs7068966	0.2787	0.3116	9.36e-12	3.95e-06	5.34e-16
10:12280296	rs10906104	0.7028	0.8641	2.17e-06	0.00116	1.55e-06
10:122812361	rs11596249	0.0008392	0.3393	0.34	0.458	0.814
10:122815724	rs17597155	0.0008522	0.3862	0.492	0.523	0.942
10:122816108	rs17597176	0.0009765	0.4507	0.462	0.469	0.852
10:122821492	rs10886846	0.0005786	0.9639	0.0282	0.00732	0.353
10:12282461	rs7075724	0.7314	0.8237	1.14e-06	0.000865	6.76e-07
10:12283236	rs7919969	0.1811	0.6854	0.000238	0.00511	2.18e-05
10:12283932	rs11257612	0.203	0.5969	0.000257	0.00537	2.29e-05
10:12284392	rs11257613	0.2698	0.2864	3.77e-11	9.66e-06	7.65e-16
10:12286251	rs10906105	0.0834	0.4732	0.00302	0.068	2.44e-06
10:12288780	rs4469792	0.4197	0.3577	2.62e-12	3.52e-07	2.58e-13
10:12289618	rs2399797	0.3955	0.3317	6.76e-12	8.96e-07	1.18e-13
10:12292454	rs1051055	0.6823	0.7521	1.04e-09	7.78e-05	7.09e-13
10:12295339	rs11257622	0.4731	0.4981	5.55e-05	0.0162	1.25e-06
10:12297230	rs4747969	0.3957	0.6205	5.19e-05	0.0172	8.86e-07
10:12297326	rs17566968	0.1262	0.6052	0.000443	0.00895	4.48e-05
10:12298194	rs11819728	0.39	0.3572	1.54e-12	3.96e-07	1.01e-14
10:12298444	rs11817797	0.3891	0.3692	1.47e-12	3.82e-07	8.63e-15
10:123007026	rs2901290	0.3864	0.7197	0.000141	0.000884	0.0259
10:12300790	rs7916879	0.5077	0.5894	4.25e-11	2.71e-06	8.11e-13
10:123009133	rs4237529	0.3993	0.7118	0.000137	0.000884	0.0248
10:123010477	rs1873451	0.4042	0.7166	0.000136	0.000697	0.0364
10:123010574	rs1873452	0.3912	0.7076	0.000116	0.000613	0.0335
10:123011524	rs4752520	0.4074	0.7121	0.000128	0.000671	0.0355
10:123019020	rs3925042	0.4033	0.6939	0.000125	0.000701	0.0312
10:123019616	rs1125527	0.4207	0.6749	0.000153	0.000879	0.0319
10:123021241	rs10788154	0.35	0.9663	0.000169	0.000769	0.0417
10:123021268	rs7081844	0.4041	0.653	0.000104	0.000459	0.0408
10:123021731	rs7076500	0.3899	0.6577	0.000133	0.000654	0.035
10:12302357	rs10906111	0.5782	0.7276	6.38e-07	0.00233	2.22e-09
10:123024416	rs12146156	0.8981	0.5372	0.00057	0.00105	0.0743
10:123024680	rs12146366	0.9976	0.5955	0.000413	0.000766	0.0642
10:123024757	rs7091083	0.2189	0.9233	9.61e-07	4.3e-06	0.0386
10:123025225	rs7915008	0.9795	0.5704	0.000685	0.00144	0.0704
10:123025737	rs11199866	0.2234	0.8776	1.05e-06	5.27e-06	0.0348
10:123026502	rs7923130	0.2134	0.871	1.14e-06	4.71e-06	0.0415
10:123027033	rs10886882	0.209	0.8498	1.04e-06	5.66e-06	0.0314
10:123027404	rs11199867	0.1834	0.8115	1.08e-06	5.95e-06	0.0312
10:123028176	rs4393247	0.8671	0.6351	0.000396	0.000956	0.0571
10:123028250	rs4489674	0.1221	0.5016	1.08e-06	6.32e-06	0.0295
10:123030065	rs11199869	0.7544	0.6968	0.000378	0.00112	0.0393
10:123030481	rs10886885	0.8008	0.6672	0.000423	0.00119	0.0444
10:123030869	rs10886886	0.725	0.7317	0.000432	0.00129	0.0396
10:123030950	rs11199871	0.7736	0.6882	0.000528	0.0014	0.055
10:123031190	rs11199872	0.7157	0.7373	0.000402	0.00124	0.038
10:123031410	rs12761612	0.7132	0.741	0.000315	0.00104	0.0321
10:123032168	rs4575197	0.3841	0.2645	3.4e-05	0.000607	0.0166
10:123032519	rs11199874	0.9958	0.6194	0.000847	0.00173	0.0737
10:123033178	rs10886887	0.9827	0.6231	0.000642	0.00141	0.0651
10:123033549	rs10788160	0.945	0.7368	0.000577	0.00108	0.0727
10:123034181	rs4465316	0.9683	0.6256	0.00084	0.00159	0.0726
10:123034391	rs4468286	0.9801	0.6228	0.000747	0.00164	0.0623
10:123037309	rs10788162	0.2391	0.7917	2.26e-06	1.02e-05	0.0391
10:123038897	rs12413648	0.8301	0.7716	0.000968	0.00119	0.118
10:123039802	rs10788163	0.8123	0.7619	0.000834	0.00126	0.102
10:123042845	rs10788164	0.3471	0.6952	3.81e-06	8.24e-06	0.0724
10:123043389	rs11598592	0.2967	0.7799	1.29e-05	0.000107	0.0171
10:123044214	rs10788165	0.3816	0.6672	3.48e-06	8.86e-06	0.0531
10:123044383	rs9630106	0.2409	0.4813	5.25e-06	6.92e-05	0.00955
10:123044452	rs10886893	0.7627	0.78	0.000963	0.00128	0.108
10:123045212	rs11199879	0.7932	0.7854	0.000781	0.000843	0.14
10:123045870	rs11199881	0.7584	0.7941	0.000981	0.00108	0.137
10:123046378	rs12415826	0.763	0.8003	0.000975	0.00107	0.137
10:123046542	rs10788166	0.765	0.8035	0.000889	0.0012	0.102
10:123046873	rs10886894	0.7682	0.8022	0.000971	0.00106	0.138
10:123047313	rs10886895	0.7794	0.8139	0.000845	0.00109	0.11
10:123047640	rs10886897	0.7692	0.8118	0.000911	0.000956	0.145
10:123047691	rs10886898	0.8329	0.986	0.000899	0.000982	0.136
10:123047721	rs10886899	0.7816	0.8174	0.000906	0.001	0.134
10:123048008	rs10886900	0.7769	0.8219	0.000822	0.0011	0.102
10:123048130	rs10886901	0.7795	0.822	0.00075	0.000967	0.104
10:123049264	rs10886902	0.7795	0.829	0.000941	0.000992	0.143
10:123052728	rs12413088	0.8129	0.8647	0.000652	0.000707	0.124
10:12307894	rs11257655	0.4483	0.8133	1.85e-06	0.00295	9.1e-08
10:12307963	rs11593567	0.4096	0.4288	1.48e-12	7.69e-07	7.52e-15
10:123083104	rs7900630	0.9837	0.81	0.000753	0.00528	0.0391
10:123095163	rs7899032	0.01632	0.5651	0.00137	0.00051	0.481
10:12310737	rs7895410	0.7341	0.733	1.45e-05	0.0077	1.99e-08
10:12318284	rs11257679	0.7112	0.6752	1.01e-05	0.00398	6.04e-08
10:12323464	rs7069060	0.8827	0.971	0.000113	0.0693	9.97e-08
10:12328010	rs12779790	0.2803	0.6418	0.000165	0.0498	2.3e-06
10:12329402	rs17476117	0.805	0.4322	0.00308	0.0199	0.000558
10:12335017	rs11257688	0.4982	0.3208	0.000374	0.000476	0.144
10:12336939	rs11257690	0.5828	0.1619	0.000656	0.000826	0.168
10:123412399	rs7906816	0.4967	0.8927	0.000326	0.00951	4.38e-05
10:123422004	rs2936853	0.6346	0.9375	0.000393	0.0054	0.000154
10:123422766	rs2935715	0.7637	0.5415	0.000571	0.00626	0.000715
10:123425304	rs2935720	0.7086	0.4813	0.000834	0.00761	0.000909
10:123426158	rs1693685	0.5635	0.5269	0.000752	0.00712	0.000858
10:123432476	rs1219514	0.9827	0.2325	0.00023	0.00437	0.000647
10:123436465	rs3104688	0.9495	0.2368	0.000201	0.00416	0.000755
10:123458502	rs12244104	0.5071	0.2009	0.0158	0.188	0.00055
10:123758989	rs11200316	0.6303	0.1609	0.000317	0.000612	0.092
10:123780283	rs17631911	0.5199	0.3023	0.179	0.541	0.000127
10:123781134	rs2459085	0.3007	0.8797	0.0227	0.538	0.000256
10:123842523	rs11200385	0.9	0.5581	0.0304	0.199	0.000442
10:123846288	rs4752642	0.9495	0.6142	0.0393	0.217	0.000988
10:123846485	rs4751871	0.8429	0.6339	0.0415	0.254	0.000704
10:123846860	rs11599291	0.4893	0.5398	0.0421	0.256	0.000702
10:123847355	rs10788237	0.4894	0.5411	0.0323	0.206	0.000741
10:123878679	rs2421005	0.5276	0.7223	2.95e-05	0.000508	0.000589
10:123880054	rs2421002	0.1728	0.9496	0.00325	0.0413	0.000552
10:123880823	rs4751873	0.1772	0.9244	0.00437	0.0516	0.000506
10:123881178	rs4751874	0.1962	0.9928	0.00412	0.0493	0.000452
10:123881436	rs6585788	0.179	0.9561	0.00255	0.0412	0.000236
10:123882450	rs11200414	0.1775	0.9062	0.00804	0.0865	0.000472
10:124091921	rs4627016	0.3584	0.3415	0.000812	0.00139	0.148
10:124092553	rs986960	0.3451	0.3703	0.000604	0.000986	0.147
10:124093273	rs10887132	0.2657	0.2002	0.000637	0.00111	0.143
10:124096306	rs3817285	0.4111	0.2927	0.000544	0.00171	0.0735
10:124098847	rs7915908	0.6623	0.4263	0.000546	0.00274	0.0158
10:124098983	rs7915953	0.04925	0.9281	0.000468	0.0023	0.0166
10:124099344	rs17103452	0.07936	0.9182	0.000918	0.0039	0.0177
10:124100471	rs10887138	0.1178	0.7472	0.000128	0.00686	0.000513
10:124100849	rs7085944	0.5683	0.7295	9.38e-05	0.00792	0.000335
10:124102304	rs10887140	0.1153	0.5285	5.5e-05	0.00449	0.000467
10:124102548	rs11200562	0.117	0.5122	8.97e-05	0.00614	0.000545
10:124105755	rs10887141	0.1051	0.4031	0.00013	0.00678	0.00079
10:124107484	rs10887142	0.17	0.3982	9.78e-05	0.00742	0.000533
10:124111537	rs11200572	0.1164	0.4027	9.39e-05	0.00536	0.000823
10:124120457	rs10510109	0.3442	0.5654	0.000513	0.00248	0.0477
10:124122632	rs7080960	0.4818	0.7169	0.000521	0.00253	0.0426
10:124123470	rs11200583	0.1304	0.487	0.000205	0.00819	0.00101
10:124154626	rs11200607	0.1009	0.9196	0.0928	0.802	0.000915
10:124164654	rs10082476	0.06592	0.8754	0.0845	0.797	0.000536
10:124167004	rs10887149	0.5043	0.9894	0.000729	0.00764	0.0192
10:124217632	rs2014307	0.6513	0.8378	0.00387	0.0757	0.000315
10:124231837	rs12259258	0.0005382	0.749	0.597	0.636	0.761
10:125921963	rs11245116	0.1389	0.7622	0.00199	0.0305	0.00014
10:125936152	rs11244691	0.5115	0.7187	0.00173	0.0217	0.000183
10:125946185	rs7082886	0.2213	0.5628	0.00166	0.0158	0.000152
10:125952159	rs10218882	0.2368	0.7049	0.00316	0.0234	0.000346
10:12660261	rs10752268	0.0005948	0.3958	0.65	0.78	0.456
10:126958611	rs11592111	0.7563	0.5376	0.00117	0.000562	0.385
10:126980389	rs11595360	0.6829	0.7174	0.00147	0.000883	0.396
10:127014001	rs12784803	0.723	0.6846	0.00126	0.000516	0.489
10:12760321	rs1011071	0.9363	0.4496	0.000359	0.00602	0.00432
10:127982362	rs10128229	0.1131	0.1453	0.00532	0.000903	0.931
10:127988695	rs7918068	0.1021	0.1012	0.0048	0.00077	0.931
10:129796530	rs7922406	0.5372	0.0005993	0.533	0.432	0.928
10:130249681	rs10829406	0.3778	0.0006881	0.604	0.752	0.294
10:130353763	rs7092905	0.1855	0.5564	0.000906	0.00412	0.0311
10:130586631	rs11594027	0.0009722	0.583	0.63	0.724	0.536
10:130669937	rs10764825	0.1433	9.109e-05	0.0977	0.159	0.172
10:132604292	rs10829802	0.2122	0.0002993	0.106	0.0233	0.578
10:132604554	rs12779113	0.2345	0.0003437	0.104	0.0245	0.603
10:132607399	rs11017491	0.2067	0.0005838	0.125	0.0233	0.452
10:132607465	rs11017492	0.2072	0.0005591	0.107	0.02	0.488
10:132608211	rs2136286	0.7531	4.277e-05	0.172	0.0672	0.798
10:132885480	rs12261814	0.5885	0.0002208	0.905	0.771	0.306
10:132972901	rs7903016	0.0004524	0.09057	0.906	0.87	0.938
10:132974346	rs11017786	0.0004438	0.08913	0.952	0.786	0.692
10:133210882	rs3125518	0.4105	0.6239	0.932	0.217	0.000971
10:133218326	rs3123175	0.8218	0.2288	0.169	0.817	0.000528
10:133222946	rs3123168	0.7428	0.08765	0.408	0.767	0.00093
10:133862022	rs9419168	0.2882	0.098	0.278	0.659	0.000156
10:134540400	rs945943	0.08573	0.5173	0.224	0.715	0.00015
10:13653057	rs6602669	0.8019	0.4348	0.978	0.0912	0.00099
10:13688051	rs1060093	0.9602	0.3999	0.0727	0.93	0.000324
10:13688571	rs729435	0.8722	0.6068	0.812	0.126	0.000557
10:13918753	rs10508468	0.4066	0.6496	0.208	0.862	0.000912
10:13981191	rs11258736	0.551	0.1646	0.312	0.886	0.000522
10:13983660	rs11258739	0.4797	0.0908	0.218	0.989	0.00022
10:14108324	rs2447032	0.1311	0.1762	0.0197	0.000784	0.981
10:14119002	rs3125589	0.08786	0.3496	0.026	0.000663	0.545
10:14126524	rs2926870	0.09752	0.6051	0.0428	0.000764	0.31
10:14127201	rs2767289	0.1752	0.972	0.0276	0.000636	0.453
10:15752058	rs17303442	0.8978	0.2574	0.0919	0.568	0.000258
10:15761209	rs9333260	0.8198	0.233	0.0397	0.359	0.000142
10:16100051	rs11253758	0.1604	0.6969	0.00525	0.000875	0.917
10:16110979	rs12260601	0.1692	0.6585	0.00324	0.000492	0.873
10:16526840	rs2275731	0.04131	0.3124	0.0008	0.0043	0.0267
10:16681074	rs7895741	0.8648	0.000647	0.697	0.476	0.512
10:16913380	rs780823	0.000405	0.7645	0.0607	0.0786	0.156
10:18355781	rs11012497	0.8286	NA	0.00823	0.0922	0.000525
10:18358747	rs11012511	0.824	NA	0.00726	0.073	0.000432
10:18363968	rs9663324	0.8156	NA	0.00772	0.0713	0.000557
10:18365361	rs11012544	NA	NA	0.00907	0.0899	0.000736
10:21027442	rs7076589	0.6043	0.976	0.000176	0.000326	0.0845
10:21034954	rs4748711	0.7607	0.6262	0.000699	0.0013	0.0978
10:21036186	rs10828120	0.7708	0.5926	0.000743	0.00146	0.107
10:21037294	rs10732433	0.7821	0.4952	0.000871	0.000914	0.353
10:21039390	rs10764279	0.9622	0.485	0.000849	0.00158	0.111
10:21049334	rs11012324	0.6667	0.3274	0.00259	0.000687	0.23
10:21069172	rs10828131	0.4858	0.8211	0.000386	0.00199	0.00994
10:21077635	rs11012339	0.8753	0.4194	0.001	0.00449	0.0319
10:21169923	rs16921213	0.0007534	0.2673	0.954	0.941	0.415
10:21210538	rs4748734	0.193	0.9751	0.00247	0.0113	0.000723
10:2163119	rs4880975	0.0001171	0.3844	0.736	0.97	0.305
10:21783634	rs12770228	0.9747	0.9385	0.00296	0.000255	0.612
10:21790476	rs12357321	0.7784	0.9775	0.00548	0.000494	0.476
10:21799726	rs12256551	0.3404	0.8863	0.00239	0.000262	0.943
10:21806832	rs946711	0.5176	0.9029	0.000805	6.67e-05	0.582
10:21811487	rs11012730	0.3359	0.9436	0.00235	0.000305	0.997
10:21820453	rs1416901	0.1232	0.8937	0.000318	1.01e-05	0.827
10:21821274	rs7084454	0.3732	0.9048	6.04e-05	2.14e-06	0.949
10:21822856	rs10828247	0.1637	0.7122	0.000197	7.25e-06	0.987
10:21824619	rs10828248	0.1036	0.2793	0.000326	1.27e-05	0.97
10:21834536	rs7098100	0.08951	0.6838	0.000381	1.16e-05	0.812
10:21849769	rs11012737	0.4054	0.8547	0.000424	1.94e-05	0.748
10:21856475	rs10828252	0.3824	0.8502	0.000258	1.3e-05	0.914
10:21876658	rs11598409	0.6562	0.255	0.0048	0.000561	0.456
10:21884471	rs11592565	0.3489	0.6527	0.000268	1.25e-05	0.86
10:21889083	rs12356674	0.343	0.7449	0.00118	4.95e-05	0.756
10:21889138	rs6482189	0.1275	0.7504	0.00412	0.000358	0.985
10:21896820	rs11012753	0.3066	0.6984	0.00129	7.53e-05	0.92
10:21907016	rs1243187	0.3309	0.7772	0.000288	1.68e-05	0.824
10:21908803	rs1243188	0.3151	0.6996	0.000572	3.39e-05	0.852
10:21911657	rs2026092	0.3556	0.7805	0.000135	7.13e-06	0.994
10:21912579	rs1243179	0.3393	0.7651	0.000401	1.83e-05	0.74
10:21916728	rs1243182	0.0646	0.7088	0.0039	0.000331	0.881
10:21929734	rs10828258	0.5325	0.7958	0.000705	4.28e-05	0.679
10:21931937	rs1243184	0.543	0.7832	0.000759	4.58e-05	0.659
10:21935248	rs1243189	0.5247	0.7646	0.00068	3.16e-05	0.65
10:21937919	rs1269454	0.4418	0.6465	0.00118	6e-05	0.779
10:21980514	rs1243194	0.3594	0.707	0.000325	2.02e-05	0.989
10:22017545	rs10828264	0.3157	0.6732	0.00197	0.000159	0.811
10:22027644	rs2050905	0.7274	0.7514	0.00578	0.000459	0.58
10:22037809	rs6482190	0.4926	0.8902	0.00108	0.000105	0.832
10:23919919	rs1577815	0.9402	0.0003489	0.895	0.912	0.68
10:23926754	rs1556430	0.977	0.0006147	0.806	0.833	0.738
10:23929560	rs1582120	0.98	0.0005987	0.882	0.897	0.691
10:23935986	rs1337323	0.9565	0.0009996	0.775	0.565	0.412
10:23937148	rs11013630	0.9924	0.00069	0.946	0.959	0.686
10:26946728	rs11015207	0.4178	0.6542	0.000995	0.00677	0.0206
10:26992105	rs10829053	0.7256	0.639	0.000965	0.00627	0.0137
10:27774276	rs11015813	0.8386	0.8401	0.00132	0.00079	0.784
10:27774832	rs11015814	0.7616	0.8646	0.00146	0.000844	0.745
10:27861467	rs11015881	0.5374	0.3932	0.00196	0.000989	0.816
10:29554120	rs11007490	0.0003062	0.9021	0.226	0.18	0.714
10:29554384	rs11007491	0.0003248	0.7598	0.245	0.203	0.665
10:29569272	rs7069887	0.6685	0.0001591	0.274	0.242	0.825
10:29579979	rs1751951	0.2498	0.7984	2.72e-05	2.68e-05	0.24
10:29628552	rs11598403	0.6053	0.478	0.994	0.136	0.000949
10:30233374	rs6481648	0.2659	0.8057	0.0352	0.34	0.000519
10:30234246	rs17294794	0.6398	0.1237	0.000187	0.0274	3.79e-06
10:30234268	rs16930800	0.6737	0.1129	0.00138	0.066	4.57e-05
10:30234930	rs7897595	0.6796	0.1161	0.00143	0.0683	4.36e-05
10:30235766	rs2795594	0.6314	0.8462	0.0433	0.389	0.000352
10:30236086	rs2795596	0.7054	0.6529	0.00627	0.184	1.68e-05
10:30236431	rs2776635	0.7	0.6538	0.00544	0.172	1.54e-05
10:30237412	rs1774207	0.704	0.646	0.00747	0.204	1.58e-05
10:30238783	rs1774208	0.689	0.6442	0.00873	0.212	2.25e-05
10:30239379	rs6481650	0.4981	0.1718	0.000263	0.038	2.01e-06
10:30239617	rs2487932	0.6658	0.6409	0.00806	0.226	1.31e-05
10:30240206	rs1756750	0.6954	0.5102	0.00632	0.182	3.56e-05
10:30240882	rs1774211	0.625	0.5161	0.00522	0.188	1.12e-05
10:30240926	rs1774212	0.5129	0.656	0.00744	0.242	1.05e-05
10:30240935	rs1756748	0.5109	0.6578	0.00477	0.186	8.27e-06
10:30241464	rs1774215	0.6121	0.5154	0.00556	0.192	1.23e-05
10:30241528	rs1756746	0.6105	0.5171	0.00551	0.193	1.15e-05
10:30242465	rs2795606	0.5879	0.8626	0.00715	0.217	2.06e-05
10:30242520	rs2776640	0.6022	0.5188	0.00828	0.242	2.53e-05
10:30243266	rs7902385	0.6341	0.1222	0.000349	0.0398	5.37e-06
10:30243801	rs2244412	0.5814	0.5407	0.00735	0.227	1.21e-05
10:30243844	rs2795610	0.5089	0.5946	0.00658	0.208	1.3e-05
10:30243915	rs2795611	0.5505	0.5007	0.00737	0.228	1.4e-05
10:30246232	rs1246762	0.5145	0.5606	0.00644	0.224	1.07e-05
10:30247165	rs1246761	0.8712	0.4293	0.00136	0.0606	2.47e-05
10:30249153	rs1537132	0.5233	0.8744	0.00856	0.254	1e-05
10:30249393	rs1537131	0.516	0.8796	0.00727	0.24	9.08e-06
10:30250071	rs2776643	0.6575	0.8531	0.0111	0.259	3.77e-05
10:30250086	rs2795618	0.7774	0.7933	0.0111	0.258	3.81e-05
10:30250167	rs2795619	0.7369	0.7979	0.0106	0.249	3.35e-05
10:30250197	rs2795620	0.7386	0.798	0.0094	0.238	2.91e-05
10:30250365	rs2795621	0.6203	0.7505	0.00932	0.235	3.15e-05
10:30250420	rs2795622	0.5302	0.8048	0.00904	0.225	3.35e-05
10:30250437	rs2795623	0.622	0.7586	0.00968	0.231	3.79e-05
10:30251648	rs2767627	0.6137	0.7601	0.00184	0.0871	1.14e-05
10:30253179	rs1617192	0.5411	0.949	0.0108	0.292	1.21e-05
10:30253580	rs1756732	0.5573	0.9286	0.00994	0.266	1.55e-05
10:30254563	rs1774221	0.5491	0.9426	0.0108	0.29	1.26e-05
10:30254648	rs2776644	0.5614	0.9395	0.00986	0.259	1.62e-05
10:30254704	rs1751645	0.5644	0.9553	0.0111	0.274	1.92e-05
10:30256188	rs1756762	0.4806	0.9234	0.00914	0.25	1.36e-05
10:30257496	rs2253951	0.5329	0.8613	0.0102	0.282	1.04e-05
10:30258614	rs2767625	0.7845	0.7813	0.00749	0.227	1.39e-05
10:30260519	rs1246754	0.6653	0.7724	0.00864	0.268	8.48e-06
10:30262363	rs2767624	0.8382	0.7451	0.004	0.278	5.45e-06
10:30262411	rs2767623	0.707	0.8405	0.00304	0.25	3.98e-06
10:30262765	rs1619580	0.8926	0.6737	0.00373	0.28	5.06e-06
10:30263372	rs17294892	0.9214	0.6713	0.000904	0.101	4.41e-06
10:30264024	rs7916707	0.6813	0.4179	0.000612	0.207	1.72e-07
10:30264822	rs3847396	0.6755	0.4187	0.000693	0.218	1.94e-07
10:30265480	rs3847398	0.5914	0.451	0.000498	0.194	1.23e-07
10:30266124	rs3843589	0.5739	0.4513	0.000437	0.169	2.33e-07
10:30266153	rs3847400	0.5503	0.4642	0.000587	0.204	1.69e-07
10:30266409	rs10763770	0.5364	0.4605	0.000756	0.211	2.72e-07
10:30266579	rs4749511	0.6128	0.515	0.000417	0.165	2.53e-07
10:30266826	rs4749512	0.5492	0.3278	3.09e-05	0.0338	1.34e-07
10:30266921	rs4749514	0.5469	0.3282	3.26e-05	0.0351	1.34e-07
10:30266969	rs4747691	0.5995	0.3148	2.4e-05	0.0266	2.26e-07
10:30267084	rs4747692	0.5691	0.4708	0.000407	0.16	2.67e-07
10:30268264	rs4749515	0.6057	0.3163	2.82e-05	0.0321	1.71e-07
10:30268520	rs4747694	0.6115	0.3107	2.57e-05	0.0264	2.54e-07
10:30268579	rs4749516	0.5145	0.3258	3.34e-05	0.0354	1.26e-07
10:30268760	rs7915224	0.5121	0.3246	4.62e-05	0.0419	2.88e-07
10:30269543	rs7916052	0.479	0.4668	0.00035	0.152	2.5e-07
10:30269820	rs7919392	0.5166	0.4766	0.000424	0.18	1.32e-07
10:30270408	rs1929258	0.5183	0.4433	0.000478	0.172	2.5e-07
10:30271138	rs4749517	0.523	0.4379	0.000426	0.164	3.03e-07
10:30271808	rs7475037	0.5263	0.4302	0.000398	0.151	3.94e-07
10:30273031	rs1571764	0.4964	0.496	0.000911	0.273	1.58e-07
10:30273174	rs1571765	0.5963	0.4111	0.00055	0.201	2.51e-07
10:30274368	rs2369341	0.64	0.4584	0.000864	0.256	2.27e-07
10:30276893	rs10740812	0.6472	0.46	0.000737	0.226	3.42e-07
10:30276946	rs7070569	0.645	0.4549	0.000913	0.265	2.01e-07
10:30277487	rs10826745	0.6796	0.4633	0.000715	0.227	2.71e-07
10:30278236	rs4747695	0.5771	0.5166	0.000895	0.278	1.54e-07
10:30278548	rs4749519	0.6121	0.4464	0.000745	0.236	2.46e-07
10:30279402	rs11599110	0.6262	0.4408	0.000769	0.232	3.78e-07
10:30279549	rs12267002	0.61	0.4785	0.000904	0.242	7.38e-07
10:30280236	rs10763772	0.616	0.4307	0.000915	0.247	3.88e-07
10:30280660	rs2887460	0.8471	0.3767	0.000873	0.252	2.58e-07
10:30280711	rs7089609	0.8565	0.378	0.000828	0.244	3.88e-07
10:30281732	rs10740813	0.796	0.3774	0.000812	0.206	3.94e-07
10:30284685	rs1751641	0.3358	0.6725	0.0122	0.451	7.78e-05
10:30443565	rs476752	0.993	0.5842	0.000256	0.000454	0.0187
10:30454233	rs2488034	0.6613	0.8712	3.28e-05	0.00183	1.34e-05
10:30457133	rs2488035	0.6119	0.8524	2.58e-05	0.0015	1.26e-05
10:30460206	rs2482828	0.6077	0.9032	2.55e-05	0.00141	1.8e-05
10:30467805	rs2488003	0.63	0.9464	2.75e-05	0.00143	2.66e-05
10:30468505	rs2505109	0.593	0.9991	2.68e-05	0.00137	2.61e-05
10:30469934	rs1571957	0.5432	0.9734	3.52e-05	0.00164	2.21e-05
10:30470826	rs473195	0.4737	0.7174	0.00741	0.122	0.000245
10:30470900	rs2505110	0.5462	0.7971	4.03e-05	0.00241	1.85e-05
10:30472203	rs2795858	0.5385	0.8055	5.28e-05	0.00235	3.02e-05
10:30472392	rs1977583	0.5362	0.803	5.99e-05	0.00288	2.57e-05
10:30472773	rs2798907	0.5358	0.7952	6.29e-05	0.00288	2.73e-05
10:30474487	rs2795859	0.6276	0.7338	3.43e-05	0.00184	1.5e-05
10:30474586	rs2798906	0.6282	0.7294	3.13e-05	0.00178	1.36e-05
10:30475643	rs2798920	0.6348	0.7215	2.67e-05	0.0015	1.54e-05
10:30476606	rs576505	0.5051	0.5676	0.00274	0.0645	5.57e-05
10:30477204	rs2505112	0.6034	0.6403	3.28e-05	0.00171	1.15e-05
10:30477775	rs2482824	0.6108	0.6293	3.7e-05	0.00224	1.25e-05
10:30480519	rs6481661	0.4562	0.5612	0.00277	0.084	4.34e-05
10:30486784	rs11007929	0.4789	0.5696	0.00271	0.0729	5.32e-05
10:30487760	rs1360550	0.6275	0.5271	8.3e-05	0.00361	2.45e-05
10:30490704	rs2462021	0.7013	0.5209	0.000104	0.00413	3.45e-05
10:30491407	rs2488010	0.6958	0.5228	0.000116	0.00458	3e-05
10:30492605	rs2151114	0.5394	0.6822	0.00413	0.105	4.28e-05
10:30495051	rs10826770	0.461	0.5127	0.00467	0.112	5.64e-05
10:30496125	rs503598	0.6968	0.5361	0.000134	0.00572	2.54e-05
10:30497350	rs560559	0.5902	0.6359	0.004	0.0985	7.1e-05
10:30500267	rs2795863	0.6494	0.4748	0.000252	0.0098	5.35e-05
10:30503097	rs12765706	0.5446	0.6562	0.00708	0.119	0.000173
10:30503579	rs2779068	0.5733	0.6112	0.000352	0.00921	8.59e-05
10:30503955	rs2689216	0.5747	0.6158	0.000362	0.00928	9.13e-05
10:30504708	rs1571956	0.5502	0.2576	0.000431	0.00976	0.000112
10:30510259	rs471142	0.3409	0.4065	0.000942	0.0147	0.000193
10:30510992	rs2505118	0.342	0.4263	0.000952	0.0121	0.000346
10:30512247	rs11591768	0.1288	0.1893	0.0169	0.196	0.000472
10:30513283	rs866919	0.4659	0.3937	0.00194	0.0261	0.000252
10:30780321	rs661674	0.000899	0.3075	0.735	0.921	0.403
10:31402767	rs793098	0.3236	0.0009008	0.766	0.76	0.861
10:3161236	rs17285851	0.0007962	0.8993	0.541	0.83	0.171
10:32094890	rs1023207	0.08602	0.774	0.000533	0.00854	0.00204
10:32101189	rs2808028	0.04943	0.7738	0.000513	0.00874	0.00184
10:32102110	rs2151047	0.06146	0.8116	0.000622	0.00981	0.00207
10:32106575	rs2778651	0.05972	0.8101	0.000683	0.0109	0.00212
10:32106851	rs2778650	0.05969	0.8087	0.000619	0.00946	0.00224
10:32107712	rs2799015	0.05876	0.8081	0.000678	0.0104	0.00214
10:32110907	rs2808105	0.05635	0.8174	0.000635	0.00934	0.00243
10:32122419	rs2778672	0.04393	0.8704	0.000691	0.0103	0.00244
10:32133756	rs2808094	0.03906	0.7866	0.00076	0.0115	0.00225
10:32137198	rs2799022	0.0428	0.8839	0.000689	0.0108	0.0021
10:32142850	rs2799019	0.04082	0.8784	0.000672	0.00983	0.00235
10:32146150	rs2808088	0.04009	0.8729	0.000702	0.0105	0.00215
10:32152014	rs2799009	0.3046	0.09369	0.00119	0.000966	0.156
10:32161541	rs2778669	0.04105	0.8427	0.000619	0.00888	0.00237
10:32162342	rs2808081	0.03878	0.8693	0.000914	0.0153	0.00102
10:32167385	rs2808079	0.06155	0.9855	0.000586	0.00883	0.00203
10:32172552	rs2808078	0.06875	0.7859	0.000604	0.009	0.0021
10:32175896	rs2799034	0.06889	0.7913	0.000587	0.00926	0.00191
10:32179184	rs2808074	0.07208	0.7727	0.000592	0.00931	0.00192
10:32179275	rs2808073	0.07093	0.7828	0.000609	0.00949	0.002
10:32179523	rs1541261	0.07148	0.7899	0.000528	0.00829	0.00184
10:32179771	rs1541262	0.07169	0.7872	0.000588	0.00929	0.0019
10:32202069	rs2799018	0.06344	0.7729	0.000648	0.0105	0.00182
10:32203460	rs2799017	0.06782	0.7934	0.000565	0.00921	0.00185
10:32216262	rs12256714	0.08952	0.7708	0.000556	0.00889	0.0019
10:32219176	rs3847414	0.08014	0.9778	0.000523	0.00454	0.00322
10:32219456	rs3847415	0.07996	0.9749	0.000489	0.00429	0.0032
10:32228995	rs7912121	0.07801	0.9622	0.000561	0.00488	0.0032
10:32229734	rs10827001	0.07743	0.9618	0.000654	0.00559	0.0034
10:32231380	rs12266771	0.07625	0.9596	0.000621	0.00532	0.00329
10:32235145	rs1251400	0.07423	0.9407	0.000501	0.00441	0.00306
10:32235566	rs1251401	0.07644	0.9467	0.000532	0.00468	0.0029
10:32236937	rs11008700	0.0771	0.8986	0.000601	0.00489	0.00296
10:32241096	rs11008701	0.07988	0.8754	0.000583	0.00466	0.0031
10:32248491	rs7095322	0.0906	0.8247	0.000566	0.00459	0.00305
10:32253709	rs1755084	0.08469	0.8349	0.000382	0.00358	0.00264
10:32256871	rs1775737	0.09076	0.849	0.00042	0.00388	0.00287
10:32266216	rs10827003	0.06781	0.8892	0.00047	0.00387	0.00313
10:32266642	rs1755072	0.05625	0.9646	0.000413	0.00296	0.0036
10:32307971	rs12572072	0.4904	0.1389	0.000997	0.000525	0.148
10:32309005	rs1775715	0.07096	0.9336	0.000511	0.00541	0.00207
10:32338355	rs11008750	0.4194	0.1527	0.000421	0.000414	0.0593
10:32339792	rs11594506	0.41	0.1475	0.000452	0.000455	0.0606
10:32382337	rs17410303	0.2214	0.1284	0.00128	0.000885	0.118
10:32386385	rs11595629	0.2034	0.1297	0.00137	0.000944	0.114
10:32389424	rs2887830	0.08104	0.4971	3.76e-06	2.24e-05	0.000742
10:32391711	rs211405	0.1237	0.2245	0.000202	0.000181	0.0503
10:32393142	rs211408	0.1233	0.211	0.00019	0.000179	0.0482
10:32403622	rs9417920	0.2345	0.38	0.000939	0.000986	0.101
10:32409654	rs2907803	0.1063	0.2218	0.000644	0.000622	0.0741
10:32414630	rs9299670	0.09348	0.138	0.000681	0.000616	0.0816
10:32415664	rs3006631	0.09082	0.1818	0.000714	0.000646	0.0804
10:32415805	rs3006633	0.09291	0.1769	0.000662	0.000597	0.0796
10:32415919	rs3006635	0.09369	0.1774	0.000708	0.000657	0.0812
10:32416607	rs7897808	0.09066	0.156	0.00084	0.000816	0.0818
10:32417802	rs3006640	0.09488	0.1614	0.000867	0.000826	0.0878
10:32418305	rs6481776	0.09723	0.1565	0.000938	0.000881	0.0925
10:32418474	rs7097979	0.09666	0.1558	0.000961	0.000917	0.091
10:32419215	rs9338477	0.09346	0.2075	0.001	0.000982	0.0902
10:32420282	rs3006650	0.1344	0.2594	0.00104	0.000946	0.104
10:32420374	rs3006651	0.2518	0.07844	0.000605	0.00109	0.0381
10:32467111	rs2998050	0.3726	0.4316	0.103	0.533	0.000792
10:32467968	rs2998051	0.3625	0.4169	0.108	0.549	0.000831
10:32510010	rs1080543	0.9199	0.5271	0.24	0.895	0.000405
10:32515093	rs2769214	0.9131	0.6253	0.249	0.949	0.000359
10:32517858	rs12772960	0.7407	0.928	0.196	0.819	0.000434
10:32518273	rs2806158	0.7979	0.6802	0.209	0.877	0.000322
10:32535563	rs2491061	0.8472	0.4697	0.273	0.987	0.000494
10:32552782	rs2769240	0.6198	0.5838	0.236	0.998	0.000239
10:32574842	rs11008865	0.8645	0.1483	0.0025	0.052	0.0002
10:32575444	rs10508773	0.8528	0.1605	0.00252	0.0534	0.000201
10:32615135	rs16933243	0.7343	0.1037	0.00293	0.0504	0.000321
10:32615445	rs11599044	0.7264	0.1046	0.00303	0.0517	0.000339
10:32619572	rs11592754	0.5756	0.1049	0.00159	0.0875	9.53e-06
10:32625736	rs11594963	0.6736	0.1196	0.00298	0.0578	0.000212
10:32634972	rs2370759	0.6275	0.1312	0.00266	0.0576	0.00016
10:32653282	rs12258353	0.3572	0.2443	0.0108	0.128	0.000522
10:32664993	rs11008902	0.6412	0.4682	0.0188	0.186	0.000649
10:32672478	rs2251007	0.8194	0.4274	0.0212	0.188	0.000714
10:32672577	rs2251013	0.8012	0.4399	0.0211	0.187	0.000713
10:33011229	rs10763893	0.8048	0.101	0.0676	0.293	0.000914
10:34231030	rs224750	0.2373	0.1375	0.0236	0.000981	0.219
10:34256352	rs11009606	0.0463	0.5137	0.000596	0.00286	0.00924
10:3807852	rs4259743	0.000448	0.285	0.874	0.255	0.00345
10:38121631	rs11011379	0.0002564	0.2859	0.708	0.801	0.944
10:4304810	rs11595086	0.7475	0.8152	0.162	0.643	0.000164
10:4310060	rs7089481	0.4478	0.865	0.233	0.519	0.000222
10:4315368	rs7896160	0.9409	0.772	0.0854	0.76	1.92e-05
10:4319640	rs1923395	0.7239	0.9252	0.186	0.544	6.54e-05
10:4321300	rs1923396	0.6573	0.9896	0.104	0.794	7.51e-05
10:4322833	rs1923397	0.6212	0.9617	0.262	0.454	0.000195
10:4323493	rs4881311	0.7467	0.8732	0.159	0.611	0.000129
10:4326506	rs7097420	0.7565	0.7896	0.124	0.677	2.75e-05
10:4327899	rs7069957	0.7509	0.7926	0.125	0.737	0.000129
10:4328357	rs6601828	0.9449	0.6396	0.0767	0.823	2.04e-05
10:4328374	rs6601829	0.9469	0.6255	0.0935	0.775	4.36e-05
10:4328928	rs882601	0.9361	0.4094	0.0645	0.951	4.67e-05
10:4329440	rs10904222	0.6766	0.7982	0.0452	0.974	1.98e-05
10:4330575	rs11252445	0.4885	0.8586	0.12	0.728	1.46e-05
10:4334578	rs9423526	0.491	0.8771	0.121	0.632	2.3e-06
10:4335890	rs11252449	0.4922	0.3898	0.306	0.333	3.71e-05
10:4337211	rs10904224	0.5086	0.7384	0.163	0.457	2.53e-06
10:4338361	rs7096543	0.4565	0.9986	0.684	0.205	0.000273
10:4341279	rs7901676	0.4703	0.988	0.895	0.132	0.000597
10:4341874	rs11252451	0.4015	0.2755	0.401	0.262	7.02e-05
10:4342225	rs10795151	0.4856	0.9901	0.972	0.107	0.000662
10:4351696	rs4307624	0.2006	0.5154	0.759	0.16	0.000657
10:4351880	rs11252457	0.2039	0.5088	0.722	0.173	0.000701
10:4352318	rs4579834	0.2011	0.4995	0.7	0.184	0.000586
10:4352698	rs10904225	0.301	0.5076	0.742	0.164	0.000627
10:4353444	rs10904227	0.2543	0.4962	0.795	0.128	0.00059
10:4353908	rs12765847	0.2385	0.5684	0.78	0.134	0.000629
10:4355623	rs11252459	0.2793	0.4594	0.737	0.152	0.000551
10:4355798	rs12777785	0.4512	0.5228	0.876	0.107	0.000678
10:4355922	rs7093134	0.4549	0.5292	0.854	0.112	0.000658
10:4358049	rs12773994	0.4684	0.5391	0.912	0.0967	0.000739
10:44893864	rs1023262	0.0001809	0.4869	0.453	0.195	0.733
10:4598433	rs372744	0.0002659	0.04772	0.229	0.442	0.408
10:4604549	rs374802	0.00017	0.02358	0.153	0.3	0.396
10:47543322	rs11259779	0.7091	0.2322	0.000586	0.00187	0.0186
10:47569230	rs11259812	0.4042	0.85	0.000582	0.00144	0.03
10:4808645	rs17133585	0.09352	0.7807	0.00653	0.0892	0.000809
10:50453933	rs17009617	0.7833	0.0005425	0.961	0.341	0.139
10:51110484	rs7902104	0.8435	5.389e-05	0.533	0.855	0.5
10:52714759	rs2816838	0.1151	0.7209	0.000945	0.000766	0.814
10:52716070	rs2666544	0.1088	0.7166	0.000873	0.000697	0.792
10:52723140	rs2666540	0.175	0.7834	0.000332	0.000182	0.84
10:52727674	rs2666538	0.1929	0.8069	0.000156	9.52e-05	0.756
10:52732452	rs2660214	0.177	0.7559	0.000667	0.000397	0.895
10:52752164	rs2816837	0.3718	0.9614	0.000293	0.00028	0.753
10:52752634	rs2816835	0.4137	0.933	0.000289	0.000306	0.72
10:52753916	rs2816825	0.4019	0.9234	0.000254	0.000252	0.722
10:52755224	rs2879550	0.1748	0.6739	0.000175	0.000281	0.497
10:52755689	rs7083536	0.3969	0.9579	0.000276	0.000289	0.719
10:52756339	rs7069183	0.1466	0.6639	0.00017	0.000269	0.495
10:52756901	rs6479840	0.1363	0.6496	0.000176	0.000275	0.502
10:52757241	rs7919300	0.1402	0.6436	0.000175	0.000275	0.502
10:52757269	rs7916094	0.1396	0.6372	0.000165	0.000264	0.499
10:52758008	rs2339688	0.1423	0.6335	0.000154	0.000249	0.497
10:52758948	rs4515917	0.1411	0.6142	0.000156	0.000261	0.483
10:52759187	rs7076470	0.1414	0.6028	0.000168	0.000266	0.494
10:52759323	rs7076631	0.1377	0.5775	0.000167	0.000265	0.494
10:52759553	rs7080757	0.1375	0.5737	0.000167	0.000264	0.493
10:52759723	rs7077271	0.1382	0.563	0.000166	0.000263	0.493
10:52761966	rs6479841	0.1396	0.5534	0.000126	0.000225	0.442
10:52770562	rs10740093	0.1287	0.5235	0.000184	0.00028	0.512
10:52772477	rs4935212	0.1596	0.6172	0.000186	0.000211	0.562
10:52774048	rs7895755	0.1311	0.511	0.000174	0.000238	0.526
10:52780284	rs4558117	0.139	0.4976	0.000192	0.000299	0.456
10:52786418	rs2339683	0.1387	0.5338	0.000177	0.000297	0.45
10:52789355	rs6479874	0.1308	0.4776	0.000146	0.0002	0.451
10:52792499	rs2339681	0.1327	0.509	0.000147	0.000176	0.487
10:53248206	rs10997777	0.7811	0.0006408	0.618	0.38	0.392
10:53248990	rs1326254	0.7492	0.000865	0.637	0.398	0.389
10:53250698	rs10823078	0.8189	0.0005505	0.629	0.345	0.36
10:53251706	rs986401	0.8551	0.0004743	0.605	0.331	0.358
10:53252180	rs1926209	0.8917	4.26e-05	0.977	0.452	0.0612
10:53254240	rs1326256	0.869	8.475e-05	0.935	0.426	0.0907
10:53255658	rs10823083	0.877	8.47e-05	0.951	0.438	0.0883
10:53256839	rs10997802	0.8327	0.0006302	0.55	0.312	0.353
10:53263861	rs17541013	0.8046	0.0006335	0.615	0.318	0.284
10:53274109	rs1409353	0.7967	0.0004961	0.587	0.333	0.355
10:53274791	rs10997886	0.8018	0.0004928	0.62	0.331	0.316
10:53282106	rs10997909	0.7632	0.0006628	0.607	0.336	0.338
10:53283672	rs10997916	0.816	6.163e-05	0.895	0.401	0.0911
10:55509220	rs2384310	0.3399	0.0004003	0.857	0.956	0.98
10:55509641	rs2096239	0.3403	0.0003989	0.862	0.946	0.992
10:55524842	rs11003828	0.4004	0.0009383	0.867	0.922	0.816
10:55736331	rs2939929	0.6017	0.4503	0.258	0.721	0.000508
10:55736572	rs2610896	0.5315	0.5967	0.26	0.709	0.000491
10:55736655	rs2610895	0.615	0.4299	0.254	0.725	0.000486
10:55737929	rs2135724	0.5978	0.4375	0.225	0.752	0.00036
10:55745211	rs2660181	0.496	0.6057	0.255	0.717	0.000464
10:55753668	rs2926403	0.6459	0.3772	0.243	0.727	0.000398
10:55753901	rs2253882	0.6645	0.3714	0.211	0.791	0.000359
10:55756104	rs11003981	0.5439	0.3455	0.554	0.411	0.000989
10:55758021	rs11003984	0.3577	0.3145	0.551	0.37	0.000594
10:55767622	rs10509003	0.323	0.3772	0.527	0.396	0.000541
10:55768550	rs17709865	0.3221	0.389	0.55	0.376	0.000629
10:55781181	rs718309	0.5349	0.3505	0.228	0.924	0.000727
10:5641348	rs7915861	0.223	0.3666	0.145	0.882	3.81e-05
10:5643044	rs4747916	0.2788	0.3509	0.149	0.865	5.29e-05
10:5644918	rs7912120	0.8928	0.1786	0.0117	0.163	0.000919
10:5644983	rs7896306	0.8007	0.1996	0.0117	0.163	0.000916
10:5654167	rs6602236	0.2916	0.9753	0.0677	0.602	0.000999
10:5673528	rs2386655	0.9006	0.1761	0.0142	0.209	0.000815
10:5681783	rs11256474	0.9213	0.2097	0.0266	0.314	0.000795
10:5701833	rs871749	0.03583	0.8428	0.00284	0.035	0.000622
10:57045932	rs2680310	0.6399	0.0008925	0.083	0.116	0.0785
10:5727323	rs2282457	0.183	0.3078	0.0029	0.0747	0.000677
10:5774915	rs4748572	0.002357	0.04221	0.000708	0.0217	0.000139
10:5798730	rs3793707	0.003326	0.02947	0.00184	0.0334	0.000375
10:5799613	rs2275774	0.00135	0.02468	0.00135	0.0372	0.000126
10:5801232	rs2797496	0.004718	0.09771	0.00266	0.0395	0.000696
10:5808086	rs1129614	0.0102	0.0369	0.00113	0.0187	0.000404
10:5852172	rs1858446	0.0007995	0.08888	0.00219	0.0204	0.00214
10:59313872	rs10826085	0.8226	0.0003211	0.122	0.337	0.0676
10:59823837	rs1698414	0.0001009	0.69	0.538	0.726	0.424
10:61548802	rs16914105	0.2688	0.8565	0.667	0.0724	0.000968
10:62645182	rs7089016	0.697	0.982	0.000672	0.00656	0.0184
10:62649685	rs12249908	0.8592	0.9839	0.000782	0.00534	0.0263
10:62652165	rs7898435	0.7814	0.9911	0.000669	0.00515	0.0217
10:62652339	rs7089671	0.7741	0.9039	0.000712	0.00498	0.0253
10:62654274	rs7099056	0.759	0.9541	0.000705	0.00517	0.0259
10:62657859	rs884403	0.7128	0.9398	0.000802	0.00713	0.0188
10:62658304	rs7908589	0.7373	0.9997	0.00087	0.00661	0.0217
10:62658878	rs10994565	0.8662	0.8784	0.000881	0.00706	0.0331
10:62658891	rs10994566	0.9931	0.9506	0.000711	0.00502	0.0328
10:63553849	rs7904544	0.9637	0.0004403	0.873	0.908	0.624
10:64208221	rs10822007	0.3408	0.6262	0.000558	0.000495	0.0504
10:64208433	rs3847337	0.6708	0.7722	0.000955	0.000589	0.158
10:64211810	rs7094985	0.3073	0.5415	0.00049	0.000464	0.0425
10:64213069	rs10822008	0.2235	0.3671	0.000988	0.00106	0.0322
10:64214282	rs2138556	0.3806	0.4805	0.000668	0.000197	0.0964
10:64218423	rs1949355	0.3816	0.4693	0.000348	0.000126	0.0629
10:64219000	rs12220488	0.3423	0.3906	0.000306	0.000125	0.0568
10:64220494	rs2138555	0.3364	0.821	8.52e-05	4.82e-05	0.0202
10:64221290	rs10822009	0.3871	0.4691	0.000516	0.000168	0.0822
10:64223383	rs10995170	0.9596	0.2867	0.00034	0.00043	0.0266
10:64224100	rs6479815	0.6788	0.8331	0.00028	0.000363	0.0244
10:64225299	rs12782013	0.7253	0.7185	0.000346	0.000319	0.0416
10:64917865	rs10733788	0.8049	0.1579	0.000702	0.00027	0.165
10:64936679	rs907	0.778	0.1697	0.000397	0.000151	0.121
10:64945364	rs3211105	0.5707	0.2504	0.000408	0.000179	0.111
10:64960536	rs10465990	0.3557	0.09828	0.00239	0.00097	0.361
10:64970448	rs1579045	0.6287	0.5773	0.000372	0.000152	0.114
10:64979247	rs10822148	0.6892	0.1225	0.000372	0.000152	0.114
10:64985817	rs4335432	0.3851	0.1965	0.00243	0.000971	0.362
10:64995568	rs10761728	0.701	0.1174	0.000348	0.000146	0.111
10:65011848	rs7081614	0.7155	0.1127	0.000356	0.000145	0.115
10:65017496	rs10822150	0.6903	0.09945	0.000348	0.000155	0.11
10:65033108	rs7909555	0.7119	0.0983	0.000331	0.000141	0.112
10:65034784	rs10761733	0.7023	0.09746	0.000258	0.000114	0.101
10:65047026	rs10995493	0.685	0.1019	0.000296	0.000128	0.103
10:65104894	rs10761746	0.6729	0.1338	0.000373	0.000161	0.112
10:65122787	rs9629895	0.7011	0.1398	0.00041	0.000177	0.111
10:65136628	rs6479897	0.649	0.09741	0.000471	0.000222	0.107
10:65146959	rs10822165	0.6547	0.09689	0.000428	0.000189	0.112
10:65164515	rs10740123	0.6564	0.09821	0.000546	0.000245	0.116
10:65179414	rs10995530	0.6522	0.09715	0.000544	0.000245	0.116
10:65180776	rs6479901	0.6525	0.09678	0.000544	0.000244	0.116
10:65185794	rs10740124	0.7384	0.1556	0.000502	0.000227	0.112
10:65192431	rs10761767	0.656	0.1122	0.000544	0.000245	0.116
10:65194129	rs10761768	0.6379	0.05918	0.000516	0.000243	0.109
10:65215238	rs10822172	0.7352	0.1226	0.000608	0.000255	0.127
10:65219594	rs7075205	0.734	0.1247	0.000536	0.000245	0.112
10:65220928	rs10159609	0.7369	0.1053	0.000571	0.000258	0.117
10:65233335	rs10995541	0.7839	0.1532	0.000566	0.000256	0.116
10:65241810	rs2393978	0.7943	0.1629	0.000563	0.000255	0.116
10:65246447	rs7085862	0.7746	0.1157	0.000512	0.000214	0.114
10:65253700	rs7910662	0.8112	0.1095	0.000554	0.000241	0.121
10:65262868	rs9971294	0.839	0.1078	0.000559	0.000254	0.115
10:65280164	rs10822179	0.7812	0.1184	0.00072	0.000355	0.108
10:65284603	rs10761781	0.9859	0.09206	0.000742	0.000434	0.132
10:65315231	rs6479905	0.7478	0.04712	0.0426	0.249	0.000945
10:65315800	rs7919685	0.7654	0.04982	0.043	0.258	0.000835
10:65321472	rs16918603	0.8878	0.2692	0.000434	0.00111	0.0223
10:65322381	rs4746201	0.8927	0.2751	0.000434	0.00109	0.0225
10:65323265	rs7899657	0.9148	0.1604	0.0263	0.194	0.000911
10:65323997	rs4746203	0.4169	0.5759	0.025	0.188	0.000826
10:65325126	rs10822181	0.9306	0.1639	0.0242	0.188	0.000768
10:65331859	rs3847326	0.9415	0.1667	0.0256	0.195	0.000776
10:65336185	rs7077256	0.764	0.165	0.0163	0.214	0.000105
10:65336207	rs10761786	0.7896	0.3048	0.037	0.314	0.00064
10:65339883	rs11817901	0.9212	0.3153	0.000192	0.000564	0.0182
10:65340897	rs12768534	0.7485	0.1812	0.0155	0.207	0.000108
10:65343131	rs16918638	0.9286	0.3368	0.00021	0.000586	0.0203
10:65350383	rs10822186	0.8957	0.3254	0.0457	0.356	0.000746
10:65356309	rs11817169	0.7141	0.5224	0.000208	0.000544	0.0134
10:65359701	rs4746244	0.7523	0.5193	0.000176	0.000481	0.012
10:65381740	rs7075302	0.9099	0.4681	0.169	0.886	0.000778
10:65382328	rs3847327	0.7799	0.8751	0.162	0.894	0.000542
10:65384567	rs7089698	0.8685	0.51	0.154	0.877	0.000554
10:65395133	rs10740138	0.8507	0.4196	0.27	0.806	0.000596
10:65396564	rs10761789	0.8481	0.4191	0.281	0.791	0.000648
10:65399997	rs3858121	0.918	0.4272	0.265	0.798	0.000437
10:65405121	rs1255461	0.2864	0.1178	0.739	0.324	0.000931
10:65406161	rs1255463	0.3784	0.1964	0.638	0.362	0.000418
10:65408085	rs7909797	0.2355	0.1404	0.137	0.83	4.9e-05
10:65409205	rs2619603	0.341	0.1857	0.635	0.383	0.000495
10:65414090	rs2393992	0.2444	0.04663	0.312	0.854	0.000228
10:65415932	rs1266690	0.3302	0.1381	0.638	0.389	0.000643
10:65418317	rs1270027	0.5647	0.105	0.633	0.379	0.000393
10:65425682	rs4369293	0.2914	0.04424	0.314	0.838	0.00022
10:65432319	rs1255458	0.4094	0.1809	0.641	0.391	0.000735
10:65433196	rs2448310	0.3326	0.2058	0.65	0.375	0.000733
10:65433460	rs1479474	0.3995	0.1761	0.678	0.352	0.000806
10:65435978	rs1678473	0.3872	0.1598	0.655	0.372	0.000683
10:65437997	rs1255484	0.2698	0.1225	0.333	0.805	0.000207
10:65440094	rs2393994	0.2628	0.125	0.334	0.809	0.000211
10:65443754	rs6479914	0.2787	0.1271	0.327	0.842	0.000236
10:65461793	rs10995587	0.1127	0.004873	0.48	0.625	0.000701
10:65474912	rs7068032	0.182	0.005027	0.346	0.665	0.00033
10:65523366	rs10509195	0.3549	0.001188	0.291	0.478	0.000316
10:65525288	rs7097773	0.6184	0.02705	0.0172	0.176	0.00068
10:65547431	rs3847331	0.7022	0.02281	0.0156	0.161	0.00063
10:65553070	rs1255509	0.8414	0.01062	0.0149	0.163	0.000562
10:6792431	rs11254404	0.5834	0.0009975	0.328	0.0795	0.361
10:6794969	rs11254422	0.1421	0.0008255	0.367	0.935	0.0126
10:6795454	rs11254430	0.1468	0.0008056	0.306	0.966	0.0119
10:6805486	rs11254492	0.1988	0.0009162	0.226	0.819	0.0132
10:6830962	rs10904966	0.26	0.0002477	0.354	0.743	0.112
10:6831335	rs17141788	0.303	0.0009586	0.35	0.751	0.102
10:6832173	rs10904971	0.3057	0.0007814	0.365	0.756	0.114
10:6836687	rs2387742	0.2955	0.0007493	0.316	0.726	0.0946
10:68496842	rs4341429	0.6631	0.0004033	0.84	0.752	0.967
10:68499236	rs7092091	0.6806	0.0006467	0.768	0.666	0.95
10:68505958	rs10740257	0.6554	0.0004708	0.768	0.705	0.928
10:6852441	rs11596811	0.1977	0.0008996	0.327	0.836	0.067
10:6854785	rs17141856	0.1712	0.0003376	0.362	0.932	0.0529
10:69912278	rs10997950	0.9552	0.7341	1.23e-06	2.89e-07	0.0984
10:69912533	rs2817757	0.6593	0.9336	0.000143	0.000163	0.032
10:69913203	rs7095238	0.6757	0.5579	2.01e-05	3.81e-06	0.234
10:69913708	rs1873110	0.6879	0.9492	5.44e-05	7.96e-05	0.00889
10:69914009	rs7081820	0.9052	0.9219	6.41e-07	1.81e-07	0.0758
10:69914581	rs1906719	0.8	0.776	6.34e-05	9.73e-05	0.00871
10:69915474	rs2634705	0.771	0.8775	0.000189	0.00022	0.0424
10:69917242	rs2673796	0.8204	0.9184	2.28e-05	3.23e-05	0.0157
10:69919580	rs1906721	0.5573	0.5333	0.000143	0.000154	0.0364
10:69920911	rs2255027	0.8057	0.9193	2.72e-05	4.49e-05	0.0139
10:69921903	rs10997963	0.9174	0.7608	3.53e-06	1.63e-06	0.0781
10:69922735	rs2087344	0.6556	0.9188	5.04e-05	0.000168	0.00703
10:69923535	rs2255381	0.6646	0.8112	4.36e-05	0.000139	0.00782
10:69925789	rs2634709	0.6867	0.8186	3.92e-05	0.000166	0.0061
10:69926097	rs2673794	0.8635	0.4848	3.28e-05	0.000141	0.0058
10:69927711	rs2101484	0.7126	0.8217	4.18e-05	0.000179	0.00634
10:69930054	rs10997973	0.8756	0.7593	1.4e-06	6.87e-07	0.0628
10:69931674	rs960772	0.8768	0.7522	1.19e-06	5.33e-07	0.0638
10:69931720	rs960773	0.8651	0.7519	1.19e-06	5.36e-07	0.0637
10:69932878	rs4518986	0.8618	0.7551	1.54e-06	6.51e-07	0.0684
10:69933238	rs4451608	0.7191	0.8918	1.25e-06	5.73e-07	0.0622
10:69933921	rs10997975	0.4858	0.8054	1.02e-06	1.76e-07	0.081
10:69933969	rs7916821	0.5238	0.8821	7.78e-07	1.47e-07	0.0739
10:69934616	rs10997976	0.8264	0.6998	0.000138	0.0004	0.0202
10:69935059	rs7097776	0.902	0.6659	4.18e-05	6.37e-05	0.0234
10:69935396	rs10823149	0.5111	0.9685	3.8e-06	5.82e-07	0.18
10:69937192	rs10997979	0.3624	0.7614	4.51e-07	6.46e-08	0.0808
10:69937721	rs10509299	0.8401	0.7294	4.12e-05	7.58e-05	0.0161
10:69937987	rs4745948	0.3497	0.7762	3.88e-07	5.65e-08	0.0808
10:69938665	rs4480432	0.3449	0.7888	4.51e-07	6.93e-08	0.0788
10:69939548	rs10997982	0.3318	0.7971	4.33e-07	6.69e-08	0.0788
10:69940534	rs10823151	0.7106	0.5987	3.94e-05	8.25e-05	0.00807
10:69943947	rs1900014	0.3231	0.8294	3.74e-07	5.54e-08	0.0778
10:69952953	rs6480308	0.3398	0.5971	5.03e-06	1.82e-05	0.00206
10:69953416	rs10998009	0.7751	0.758	2.99e-07	4.86e-08	0.0712
10:69954451	rs7081017	0.3326	0.6023	5.11e-06	1.84e-05	0.00207
10:69956848	rs6480311	0.1373	0.5683	4.27e-05	0.000198	0.00418
10:69956912	rs7094660	0.2912	0.863	4.17e-07	5.42e-08	0.0795
10:69957340	rs7095603	0.2933	0.8623	2.83e-07	3.98e-08	0.0711
10:69958343	rs7084233	0.1394	0.6006	3.66e-05	0.000173	0.00369
10:69958472	rs7100561	0.1548	0.5993	3.94e-05	0.000192	0.00369
10:69958690	rs10998012	0.08931	0.5855	3.36e-05	0.000184	0.00335
10:69958975	rs7079385	0.3579	0.7236	0.000428	0.00115	0.0155
10:69959097	rs7079549	0.359	0.7193	0.00043	0.00119	0.0153
10:69959242	rs7079481	0.2396	0.9964	3.77e-07	4.79e-08	0.0747
10:69959397	rs7079974	0.9774	0.7899	3.98e-07	5.08e-08	0.0769
10:69959567	rs10998014	0.1604	0.6018	6.53e-05	0.000303	0.00393
10:69959779	rs4746737	0.1539	0.63	4.07e-05	0.000214	0.00334
10:69959837	rs4746738	0.156	0.6404	4.1e-05	0.000199	0.00365
10:69960091	rs4746739	0.1553	0.6418	3.91e-05	0.000195	0.00353
10:69960198	rs12358805	0.09812	0.8251	0.000557	0.000653	0.0774
10:69960999	rs4746740	0.2172	0.8739	4.15e-07	5.37e-08	0.0755
10:69962954	rs10998018	0.2175	0.8763	5.85e-07	9.3e-08	0.0713
10:69964141	rs12415303	0.2146	0.8723	5.54e-07	8.16e-08	0.0711
10:69964674	rs12785213	0.2147	0.8706	6.55e-07	9.09e-08	0.0771
10:69964861	rs3956959	0.2142	0.8747	3.84e-07	6.41e-08	0.0621
10:70626429	rs10998466	0.4779	0.0004654	0.583	0.38	0.466
10:71055243	rs2394545	0.0002291	0.6201	0.654	0.647	0.622
10:71055496	rs3812689	0.0002535	0.5957	0.648	0.632	0.616
10:71073715	rs10998710	0.0002862	0.173	0.912	0.998	0.922
10:71534183	rs2704470	1.751e-05	0.08442	0.284	0.506	0.242
10:71535081	rs2704471	2e-05	0.07978	0.335	0.579	0.274
10:71536447	rs731016	0.000546	0.7271	0.369	0.338	0.78
10:71539221	rs2704475	2.22e-05	0.07929	0.307	0.525	0.256
10:71539581	rs2704476	2.933e-05	0.09277	0.322	0.538	0.266
10:71540024	rs2394597	0.0001088	0.8953	0.335	0.314	0.726
10:71541433	rs17496751	0.0001593	0.5217	0.47	0.629	0.49
10:71542318	rs12573002	0.0001632	0.5169	0.535	0.692	0.53
10:71837875	rs10999122	0.02943	0.6242	0.00202	0.000402	0.461
10:71847722	rs16927250	0.5818	0.2374	0.000823	0.000979	0.212
10:72113561	rs7070257	0.1705	0.0005282	0.665	0.755	0.96
10:7252099	rs2762595	0.8188	0.0005578	0.62	0.632	0.574
10:7321849	rs4748804	0.01497	0.0004585	0.487	0.523	0.337
10:7321927	rs4748805	0.01472	0.0004923	0.524	0.569	0.348
10:73285461	rs10999865	0.8038	0.6537	0.0211	0.212	0.000285
10:7330088	rs7087932	0.01403	0.0005196	0.566	0.629	0.284
10:7336745	rs10795540	0.03205	0.0006755	0.434	0.457	0.277
10:75477298	rs4746143	0.9728	0.4277	0.00077	0.00792	0.00188
10:75519322	rs10740418	0.9255	0.373	0.000728	0.00685	0.00288
10:75525999	rs3849969	0.8802	0.3696	0.000737	0.00695	0.0029
10:75534488	rs4746148	0.864	0.3764	0.00075	0.00687	0.00296
10:75558867	rs2271271	0.8968	0.4561	0.000756	0.00717	0.0027
10:75568846	rs3812637	0.8542	0.4281	0.000998	0.00942	0.00276
10:75580014	rs7098573	0.6923	0.3887	0.000561	0.00931	0.0013
10:75584383	rs11000787	0.8714	0.4196	0.000857	0.0128	0.00175
10:75592662	rs10458656	0.1356	0.8341	0.102	0.524	0.000989
10:75594486	rs3812634	0.1286	0.7777	0.0676	0.388	0.000911
10:75601688	rs2254266	0.1211	0.9356	0.0509	0.39	0.000518
10:75602500	rs17631000	0.1137	0.9046	0.0525	0.385	0.000617
10:75603338	rs4745723	0.107	0.8468	0.0583	0.411	0.000624
10:75604972	rs12221230	0.1071	0.8399	0.0532	0.413	0.000525
10:75611090	rs2688626	0.9049	0.4279	0.000917	0.0111	0.0017
10:75628224	rs11000797	0.1744	0.7709	0.0478	0.364	0.000554
10:75647491	rs11000801	0.11	0.5028	0.124	0.71	0.000149
10:75648249	rs2675677	0.9292	0.3362	0.000959	0.018	0.000329
10:75648287	rs2675676	0.7558	0.2304	0.00149	0.0235	0.000442
10:75652447	rs2633306	0.7564	0.2118	0.00378	0.0526	0.00062
10:75653205	rs2688612	0.8466	0.2263	0.000913	0.0167	0.000342
10:75653372	rs2688611	0.7353	0.1798	0.00231	0.0243	0.000852
10:75653800	rs17741873	0.2345	0.5516	0.183	0.822	0.000394
10:75654086	rs2633309	0.8102	0.1959	0.00122	0.0164	0.000615
10:75683832	rs2675667	0.4892	0.2869	0.00132	0.0186	0.000876
10:75693932	rs2633322	0.3809	0.4093	0.000684	0.007	0.00309
10:75695724	rs2688624	0.4341	0.3274	0.000251	0.00177	0.00413
10:77998443	rs1247499	0.2338	0.497	0.0148	0.3	0.000452
10:78168852	rs12774333	0.5681	0.3567	3.29e-05	0.000114	0.00643
10:78171477	rs11598028	0.592	0.3157	4.11e-05	0.000185	0.00425
10:78174967	rs10824415	0.8052	0.2682	1.96e-05	0.000289	0.000322
10:78177534	rs4746391	0.8556	0.3162	1.32e-05	0.000234	0.00024
10:78184385	rs11001774	0.807	0.3126	1.82e-05	0.000317	0.000227
10:78184816	rs1907348	0.8423	0.3376	1.06e-05	0.00014	0.00032
10:78187872	rs17465450	0.8782	0.8658	0.000554	0.00313	0.0244
10:78191036	rs11001779	0.9757	0.5839	9.02e-06	0.000124	0.000246
10:78194812	rs1907350	0.8102	0.4515	0.000165	0.00108	0.000772
10:78195898	rs17380780	0.7733	0.2294	6.04e-05	0.000284	0.000673
10:78196612	rs11593840	0.8329	0.4052	0.000178	0.00131	0.000614
10:78197583	rs17380920	0.836	0.4099	0.000195	0.00128	0.000805
10:78201801	rs2130803	0.8715	0.3689	9.46e-05	0.000626	0.000878
10:78203215	rs17465899	0.8662	0.1446	6.33e-05	0.000298	0.00105
10:78203593	rs11001783	0.9628	0.3181	6.33e-05	0.000505	0.000774
10:78205071	rs17465955	0.9387	0.4636	0.000261	0.00136	0.00109
10:78205649	rs7915954	0.7719	0.1863	9.9e-05	0.000715	0.000645
10:78209331	rs4746395	0.776	0.1939	0.000186	0.00121	0.000822
10:78212098	rs4745815	0.8765	0.3816	0.000101	0.000708	0.000664
10:78212393	rs1907354	0.8908	0.3632	0.000118	0.000858	0.00064
10:78214099	rs9919400	0.9804	0.05337	1.74e-06	1.1e-05	0.000669
10:78216814	rs4745816	0.7473	0.1316	1.47e-06	9.88e-06	0.000529
10:78217446	rs11001786	0.8927	0.3451	0.000107	0.000726	0.000736
10:78218905	rs1907356	0.8902	0.3489	0.000108	0.000802	0.000627
10:78223438	rs4275555	0.9382	0.04626	1.59e-06	1.04e-05	0.000578
10:78226098	rs11001788	0.877	0.3427	0.000128	0.000936	0.000631
10:78227257	rs12218713	0.9902	0.04561	1.56e-06	1.05e-05	0.000548
10:78227689	rs11001790	0.9414	0.02578	1.68e-06	1.1e-05	0.000543
10:78229753	rs12570056	0.9713	0.05021	1.57e-06	1.05e-05	0.000565
10:78238872	rs17381773	0.8639	0.1411	0.000159	0.00109	0.000856
10:78240418	rs1907333	0.5122	0.09758	1.16e-06	8.53e-06	0.000456
10:78244948	rs1907331	0.8743	0.2698	0.000169	0.00111	0.00111
10:78246092	rs2579723	0.9915	0.05875	9.07e-07	4.69e-06	0.000727
10:78268635	rs10824419	0.892	0.2541	0.000174	0.0012	0.00103
10:78272249	rs1907322	0.8954	0.1218	0.000133	0.000845	0.00109
10:78272913	rs2637246	0.8899	0.03096	2.53e-07	1.26e-06	0.000467
10:78274818	rs2130800	0.8983	0.02787	2.48e-07	1.12e-06	0.000464
10:78276753	rs6480819	0.8526	0.2862	0.00018	0.00126	0.000766
10:78280008	rs2579738	0.6534	0.1764	7.06e-05	0.00029	0.00491
10:78282063	rs2637250	0.7653	0.1005	4.66e-05	0.000162	0.00396
10:78282541	rs2579739	0.7617	0.183	6.48e-05	0.000276	0.00442
10:78282773	rs2579740	0.8594	0.4161	3.82e-05	0.000136	0.0106
10:78283023	rs2451911	0.6846	0.06129	6.7e-05	0.000228	0.00417
10:78284024	rs2637251	0.6645	0.1211	2.19e-05	0.000136	0.00248
10:78285450	rs11001804	0.9001	0.1349	0.000368	0.00254	0.00121
10:78286474	rs11001805	0.7258	0.3316	0.000135	0.000875	0.00113
10:78289587	rs11001806	0.9977	0.1914	0.000682	0.00535	0.00166
10:78290576	rs17467433	0.9934	0.196	0.000626	0.00512	0.00183
10:78291039	rs11597130	0.9666	0.2112	0.000611	0.00475	0.00178
10:78292356	rs2220608	0.7764	0.07151	0.000305	0.00243	0.00085
10:78292989	rs11001807	0.7864	0.07044	0.000355	0.00285	0.000823
10:78293276	rs17467552	0.9844	0.2045	0.000517	0.00434	0.00147
10:78293458	rs17467566	0.9852	0.2035	0.000597	0.00487	0.00154
10:78293852	rs11001808	0.9889	0.2002	0.000595	0.0047	0.00161
10:78294119	rs11001809	0.9792	0.1996	0.00058	0.00471	0.00156
10:78295924	rs1907312	0.9688	0.2089	0.00044	0.00402	0.00122
10:78296760	rs11001813	0.9667	0.2087	0.000514	0.00449	0.00135
10:78298380	rs7923176	0.7359	0.3211	8.92e-05	0.000584	0.0011
10:78299651	rs1907308	0.8009	0.09925	0.000213	0.002	0.000672
10:78300112	rs10824422	0.9959	0.2015	0.000543	0.00493	0.00099
10:78300542	rs10824423	0.9408	0.2587	0.000504	0.0045	0.00101
10:78300806	rs2395383	0.7663	0.2673	7.86e-05	0.000622	0.000713
10:78301616	rs7071653	0.7978	0.05822	0.000354	0.00315	0.000655
10:78301888	rs11001815	0.9851	0.2043	0.000512	0.00469	0.000959
10:78303163	rs4115408	0.9714	0.2107	0.000541	0.00488	0.00102
10:78309094	rs1907303	0.7758	0.07731	4.4e-06	6.04e-05	0.000422
10:78310828	rs1907302	0.8806	0.3654	3.21e-07	2.39e-06	0.000153
10:78311287	rs2637253	0.8693	0.3807	2.27e-07	1.98e-06	0.000106
10:78311824	rs2579744	0.4498	0.5017	5.2e-08	3.78e-07	0.000126
10:78312002	rs2637254	0.5084	0.6944	4.78e-08	3.54e-07	0.000119
10:78315224	rs11001819	0.7031	0.2715	9.42e-08	1.02e-06	2.92e-05
10:78315334	rs2256413	0.9223	0.3982	1.12e-07	1.14e-06	5.73e-05
10:78318879	rs2579762	0.8976	0.3663	9.72e-08	1.07e-06	6.6e-05
10:78319770	rs7091526	0.9225	0.8935	0.000144	0.00219	0.000491
10:78320346	rs2637260	0.427	0.6743	2.44e-07	1.04e-05	2.22e-06
10:78320593	rs2637261	0.4178	0.6999	2.64e-07	1.12e-05	2.53e-06
10:78321040	rs2579761	0.3928	0.6983	1.68e-07	5.75e-06	8.44e-06
10:78321443	rs10824424	0.9479	0.3705	4.9e-05	0.00142	5.08e-05
10:78322442	rs2637263	0.4153	0.6976	2.4e-07	8.76e-06	3.23e-06
10:78322794	rs2637264	0.3932	0.696	1.35e-07	4.17e-06	9.95e-06
10:78322922	rs2130799	0.4043	0.6807	1.44e-07	4.26e-06	1.13e-05
10:78325091	rs1907300	0.1701	0.9877	6.02e-07	1.13e-05	1.91e-05
10:78325316	rs1907299	0.1693	0.9896	5.37e-07	1.01e-05	1.9e-05
10:78325833	rs11001822	0.9636	0.3736	4.8e-05	0.00144	4.48e-05
10:78326104	rs2637265	0.2121	0.7152	5.5e-07	1.01e-05	1.89e-05
10:78327674	rs2579746	0.3609	0.6682	2.04e-07	7.26e-06	8.2e-06
10:78327759	rs2579747	0.3766	0.6663	1.72e-07	5.36e-06	9.56e-06
10:78328313	rs2579748	0.3724	0.6622	1.65e-07	6.11e-06	8.7e-06
10:78329563	rs2130798	0.3678	0.6534	1.28e-07	5.21e-06	6.6e-06
10:78331318	rs2637266	0.3572	0.6515	1.21e-07	4.76e-06	6.98e-06
10:78331803	rs2637267	0.3573	0.6412	1.86e-07	6.49e-06	8.68e-06
10:78332105	rs2579749	0.3582	0.6315	2.25e-07	7.16e-06	1.06e-05
10:78335329	rs2395384	0.3589	0.6239	1.51e-07	6.56e-06	6.18e-06
10:78336015	rs1907323	0.1493	0.8931	5.38e-07	1.21e-05	1.59e-05
10:78336901	rs2637270	0.3838	0.6007	2.27e-07	5.61e-06	1.2e-05
10:78337049	rs1907319	0.3826	0.5845	2.17e-07	7.35e-06	9.64e-06
10:78337849	rs1907317	0.3838	0.5748	2.14e-07	7.31e-06	9.63e-06
10:78337948	rs1907314	0.3764	0.5693	2.2e-07	7.43e-06	1.01e-05
10:78338072	rs1907313	0.159	0.9051	8.14e-07	1.55e-05	2.12e-05
10:78338966	rs1873461	0.3735	0.6523	2.07e-07	6.86e-06	1.02e-05
10:78341125	rs2395385	0.3844	0.5934	2.84e-07	8.42e-06	1.1e-05
10:78341623	rs2395386	0.3852	0.6651	2.82e-07	8.41e-06	1.09e-05
10:78356333	rs6480827	0.3795	0.7068	1.86e-07	7.07e-06	8.54e-06
10:78358586	rs7475638	0.3868	0.7323	2.16e-07	7.77e-06	9.16e-06
10:78358761	rs7475686	0.3919	0.6241	2.54e-07	8.69e-06	8.44e-06
10:78360770	rs2395395	0.255	0.89	6.68e-07	3.55e-05	8.3e-06
10:78364770	rs11001835	0.3826	0.5879	8.32e-08	5.7e-06	3.44e-06
10:78367929	rs12251862	0.3662	0.5884	2.28e-07	1.13e-05	6.57e-06
10:78375047	rs3923669	0.3675	0.5926	2.11e-07	1.11e-05	5.52e-06
10:78380929	rs2395408	0.3643	0.6045	2.27e-07	1.23e-05	6.22e-06
10:78381348	rs755824	0.3638	0.6088	2.88e-07	1.4e-05	7.27e-06
10:78381951	rs1077916	0.3693	0.6183	3.33e-07	1.55e-05	8.15e-06
10:78386328	rs7082587	0.3698	0.6215	2.94e-07	1.52e-05	6.18e-06
10:78392012	rs7894799	0.3295	0.7901	7.45e-07	4.16e-05	9.34e-06
10:78392318	rs7909808	0.4949	0.6658	2.64e-07	1.46e-05	7.34e-06
10:78392978	rs4520537	0.4427	0.6748	3.12e-07	1.68e-05	7.17e-06
10:78393136	rs752006	0.2755	0.9761	5.31e-07	4.51e-05	3.94e-06
10:78393149	rs4353214	0.4284	0.6864	2.39e-07	1.86e-05	3.72e-06
10:78393956	rs751770	0.447	0.6842	3.07e-07	1.67e-05	7.09e-06
10:78394292	rs12772269	0.4461	0.688	3.05e-07	1.66e-05	7.06e-06
10:78395497	rs2579727	0.4424	0.688	3.02e-07	1.65e-05	7.11e-06
10:78397073	rs1866890	0.4372	0.6873	2.83e-07	1.53e-05	6.81e-06
10:78399498	rs2583056	0.288	0.8393	2.81e-07	1.52e-05	6.75e-06
10:78401442	rs2583054	0.2969	0.7847	3.02e-07	1.64e-05	7.03e-06
10:78402253	rs2579774	0.3555	0.9425	3.01e-07	1.64e-05	7.02e-06
10:78402847	rs2579773	0.2705	0.9597	6.6e-07	3.83e-05	8.95e-06
10:78403542	rs2583051	0.2688	0.9581	7.33e-07	4.39e-05	8.5e-06
10:78403615	rs2583050	0.299	0.7934	3.08e-07	1.68e-05	7.72e-06
10:78404793	rs2252661	0.3276	0.8001	2.59e-07	1.43e-05	6.92e-06
10:78405022	rs2252652	0.3283	0.8033	2.37e-07	1.34e-05	6.4e-06
10:78405461	rs11001844	0.8928	0.298	0.000106	0.00373	3.74e-05
10:78406555	rs2579772	0.331	0.8347	2.4e-07	1.35e-05	6.52e-06
10:78407544	rs2579771	0.3307	0.8357	2.36e-07	1.33e-05	6.32e-06
10:78414244	rs4633402	0.6414	0.3697	0.000792	0.0091	0.000567
10:78418056	rs11001846	0.5981	0.4952	0.000691	0.00696	0.000753
10:78422546	rs2579737	0.1003	0.8511	9.8e-06	0.000101	0.000247
10:78423214	rs2439580	0.08036	0.8302	1.02e-05	0.000104	0.000253
10:78425431	rs11001850	0.5901	0.5103	0.000706	0.00637	0.000857
10:78427688	rs2579736	0.07904	0.8238	9.45e-06	9.78e-05	0.000246
10:78436425	rs727902	0.08101	0.8143	1.06e-05	0.000108	0.000255
10:78439219	rs2583041	0.07237	0.8174	1.04e-05	0.000112	0.000209
10:78439388	rs2583040	0.07235	0.8165	9.44e-06	9.75e-05	0.000243
10:78441162	rs10824434	0.5802	0.4925	0.000767	0.00644	0.000996
10:78442778	rs2579732	0.1786	0.7338	3.92e-06	6.43e-05	4.64e-05
10:78443441	rs2579730	0.07377	0.8311	1.02e-05	9.75e-05	0.000288
10:78444456	rs241	0.1296	0.8953	4.69e-06	6.84e-05	6.43e-05
10:78449521	rs12252157	0.06676	0.7925	1.11e-05	0.000115	0.000254
10:78450559	rs1965156	0.1616	0.7558	3.7e-06	5.66e-05	4.97e-05
10:78452623	rs7095225	0.06193	0.7208	7.4e-06	0.000143	4.05e-05
10:78452828	rs7098713	0.1628	0.7884	4.7e-06	6.81e-05	5.16e-05
10:78454207	rs7895605	0.1238	0.9011	4.45e-06	6.8e-05	5.37e-05
10:78454561	rs2894345	0.06698	0.7901	1.01e-05	0.000102	0.000264
10:78455861	rs7920374	0.08755	0.9741	1.41e-05	0.000124	0.000352
10:78456250	rs4376842	0.06643	0.7838	1.05e-05	9.85e-05	0.000283
10:78457484	rs4979830	0.1903	0.5522	1.8e-05	0.000123	0.000488
10:78457588	rs4979831	0.2073	0.4962	1.47e-05	9.72e-05	0.000468
10:78457848	rs10824436	0.2324	0.9165	6.71e-06	9.12e-05	6.38e-05
10:78458824	rs1345043	0.1241	0.7275	1.23e-05	0.000122	0.000277
10:78477055	rs12258504	0.2126	0.5574	1.81e-05	9.65e-05	0.000716
10:78482228	rs1992396	0.3135	0.8305	2.03e-05	0.000146	0.000371
10:78486389	rs1866889	0.1223	0.8021	1.71e-05	0.000109	0.000588
10:78488513	rs2395436	0.2227	0.6155	1.6e-05	7.51e-05	0.000853
10:78489041	rs7086368	0.1321	0.9022	1.78e-05	0.000114	0.00056
10:78491742	rs846589	0.1346	0.901	1.75e-05	0.000112	0.000566
10:78499508	rs846578	0.1456	0.8963	2.13e-05	0.000153	0.00051
10:78500277	rs846577	0.1556	0.9123	2.38e-05	0.000157	0.000556
10:78500483	rs846575	0.1684	0.742	2e-05	0.000137	0.000515
10:78506321	rs846591	0.1851	0.9154	3.18e-05	0.000218	0.000674
10:78509385	rs864676	0.3688	0.8611	1.84e-05	9.62e-05	0.000959
10:78515883	rs846646	0.157	0.8624	4.25e-05	0.000248	0.000979
10:78516158	rs1099883	0.2982	0.6879	2.66e-05	0.000133	0.00114
10:78518504	rs2588334	0.2922	0.6755	2.63e-05	0.000117	0.00117
10:78518555	rs2583070	0.2949	0.7035	1.89e-05	9.72e-05	0.000984
10:78519132	rs861744	0.4216	0.8299	3.49e-05	0.00016	0.00111
10:78522318	rs846642	0.2916	0.6891	2.19e-05	9.51e-05	0.00133
10:78532061	rs864027	0.2078	0.8978	4.5e-05	0.00025	0.00112
10:78532936	rs860167	0.2971	0.6256	3.97e-05	0.000166	0.00154
10:78535744	rs846633	0.293	0.6207	5.13e-05	0.00021	0.00154
10:78535759	rs846632	0.363	0.6935	3.77e-05	0.000172	0.0011
10:78536928	rs846631	0.2888	0.6167	6.12e-05	0.000305	0.00144
10:78536950	rs846630	0.2088	0.831	5.5e-05	0.000339	0.00111
10:78538952	rs2588333	0.3235	0.7613	4.26e-05	0.000167	0.00164
10:78539556	rs846627	0.2979	0.6368	2.84e-05	0.000141	0.00119
10:78541353	rs846625	0.2136	0.862	6.09e-05	0.000363	0.00115
10:78545387	rs846620	0.2341	0.8611	6.36e-05	0.000342	0.00139
10:78546775	rs2583069	0.4362	0.8814	4.57e-05	0.000224	0.00124
10:78548489	rs846615	0.3971	0.9467	5.27e-05	0.00026	0.00108
10:78551718	rs846609	0.3318	0.6838	3.86e-05	0.000199	0.00132
10:78552782	rs2588329	0.4372	0.864	5.98e-05	0.000264	0.00141
10:78553265	rs2245335	0.3326	0.6781	4.74e-05	0.000244	0.00136
10:78553731	rs2583068	0.2521	0.9437	7.04e-05	0.000407	0.00128
10:78555185	rs2588330	0.2538	0.9445	6.93e-05	0.000405	0.00122
10:78557309	rs724113	0.4423	0.829	6.55e-05	0.000268	0.00166
10:78557708	rs2583064	0.3471	0.6931	4.68e-05	0.000221	0.00166
10:78558048	rs2583063	0.8722	0.5396	4.96e-05	0.000247	0.00148
10:78558893	rs2583060	0.2573	0.9496	6.54e-05	0.00038	0.00127
10:78568763	rs10824447	0.9298	0.6284	0.00064	0.00549	0.00125
10:78569223	rs846604	0.2616	0.9945	8.16e-05	0.000447	0.0017
10:78570793	rs846603	0.4165	0.8116	7.09e-05	0.000324	0.00148
10:78577602	rs1797495	0.6168	0.7653	9.64e-05	0.000527	0.00168
10:78602758	rs2395441	0.7095	0.2598	5.56e-06	3.43e-05	0.00131
10:78617536	rs7907533	0.7331	0.2781	2.9e-06	1.65e-05	0.00134
10:78621850	rs10740459	0.7392	0.2253	1.96e-06	1.12e-05	0.00126
10:78627130	rs10762731	0.7875	0.2054	6.32e-06	3.39e-05	0.00162
10:78627436	rs11001912	0.8587	0.1753	6.34e-06	3.41e-05	0.0017
10:78629013	rs2894346	0.945	0.139	2.08e-05	0.00012	0.00139
10:78629107	rs2894347	0.8227	0.1976	6.39e-06	3.78e-05	0.00145
10:78630497	rs10762732	0.8382	0.1889	5.92e-06	3.32e-05	0.00152
10:78638957	rs7078013	0.8062	0.194	4.1e-06	1.85e-05	0.00188
10:78694213	rs1873695	0.8827	0.3609	0.014	0.143	0.000714
10:78705368	rs12413675	0.824	0.174	0.0281	0.19	0.000869
10:78788660	rs4980123	0.6181	0.6389	0.264	0.658	0.001
10:78797314	rs1247756	0.7113	0.3867	0.125	0.966	0.000693
10:79243502	rs35791	0.347	0.0005644	0.35	0.214	0.906
10:79279315	rs816846	0.7251	0.2288	0.000898	0.00679	0.00351
10:79359831	rs2249945	0.7001	0.8624	0.00581	0.0675	0.000995
10:80843548	rs4980027	0.0007678	0.2827	0.406	0.254	0.789
10:80848071	rs7909146	0.0009278	0.2287	0.438	0.291	0.819
10:80905033	rs780156	0.8038	0.851	0.000141	2.15e-05	0.344
10:80907147	rs780159	0.9573	0.8902	9.97e-06	1.06e-06	0.279
10:80918517	rs779933	0.92	0.7682	1.73e-05	3.21e-06	0.251
10:80923352	rs1769763	0.9826	0.9433	5.13e-06	5.26e-07	0.237
10:80923862	rs1749824	0.8459	0.8299	1.79e-05	2.78e-06	0.269
10:80924258	rs1628023	0.9197	0.9127	1.93e-05	3.3e-06	0.268
10:80924404	rs1769756	0.838	0.9038	6.22e-06	6.68e-07	0.252
10:80926036	rs703994	0.4378	0.9553	5.83e-05	0.000109	0.119
10:80928793	rs1815314	0.9237	0.7451	1.37e-06	1.83e-07	0.145
10:80930698	rs7914926	0.9163	0.8115	7.97e-07	1.36e-07	0.114
10:80931481	rs780151	0.9189	0.805	1.66e-06	3.05e-07	0.132
10:80953136	rs703970	0.7743	0.9079	0.000918	0.00983	0.0229
10:80999869	rs1749849	0.1067	0.898	0.000378	3.42e-05	0.255
10:81000889	rs1749851	0.162	0.7824	0.000169	1.04e-05	0.303
10:81017157	rs1250532	0.06511	0.06971	0.00684	0.000511	0.571
10:81577614	rs10885307	0.9135	0.1739	0.247	0.645	0.000342
10:81641198	rs12763012	0.6729	0.1192	0.0243	0.563	0.000115
10:81643451	rs2244701	0.663	0.2485	0.0111	0.282	1.52e-05
10:81645857	rs2265961	0.7125	0.8328	0.0113	0.282	1.69e-05
10:81649829	rs2493713	0.6592	0.2504	0.0119	0.284	2.14e-05
10:81649908	rs4313521	0.7138	0.8431	0.0121	0.292	1.84e-05
10:81650178	rs4503474	0.7108	0.8444	0.00732	0.225	1.12e-05
10:81650189	rs2493715	0.7122	0.8481	0.00732	0.225	1.12e-05
10:81652266	rs927452	0.7447	0.8587	0.0106	0.278	1.31e-05
10:81652369	rs927453	0.7424	0.8592	0.0119	0.305	1.41e-05
10:81652720	rs2758537	0.7136	0.8569	0.0115	0.281	1.73e-05
10:81655557	rs2758541	0.7059	0.8487	0.0122	0.299	1.45e-05
10:81656061	rs2493719	0.9604	0.8876	0.00211	0.146	1.36e-06
10:81656400	rs7073842	0.6967	0.8459	0.0115	0.286	1.47e-05
10:81656766	rs2475756	0.7221	0.8386	0.0128	0.323	1.06e-05
10:81657297	rs2261644	0.4994	NA	0.012	0.298	1.42e-05
10:81658213	rs2254025	0.7252	0.8704	0.0116	0.289	1.36e-05
10:81660797	rs9421727	0.7149	0.8604	0.0141	0.312	1.74e-05
10:81663396	rs2250617	0.6759	0.8669	0.0107	0.273	1.32e-05
10:81669474	rs2758561	0.6726	0.8864	0.0122	0.289	1.68e-05
10:81679156	rs2258874	0.5839	0.9153	0.0142	0.311	1.58e-05
10:81680976	rs2819107	0.586	0.9067	0.0359	0.407	0.000146
10:81682645	rs1054053	0.585	0.9004	0.0144	0.326	1.15e-05
10:81690985	rs2758556	0.9127	0.2259	0.00909	0.254	8.57e-06
10:81691034	rs2758555	0.9044	0.2239	0.0096	0.264	8.62e-06
10:81700090	rs2758545	0.9866	0.2175	0.00867	0.247	7.38e-06
10:81701722	rs2243639	0.9232	0.227	0.0079	0.232	7.88e-06
10:81702722	rs1998374	0.981	0.1096	0.00959	0.22	0.000425
10:81702834	rs10887199	0.9492	0.1168	0.00956	0.241	0.000263
10:81704512	rs2181204	0.9633	0.1111	0.0104	0.208	0.000731
10:81704559	rs2255601	0.8616	0.1759	0.00364	0.158	2.32e-06
10:81706324	rs721917	0.1523	0.4308	0.00762	0.225	5.1e-06
10:81707613	rs2819096	0.6748	0.3042	0.0126	0.349	1.85e-06
10:81708029	rs958865	0.9575	0.1208	0.00992	0.2	0.000735
10:81708744	rs726014	0.9507	0.1182	0.00807	0.187	0.000583
10:81709776	rs10887215	0.9486	0.1155	0.00748	0.18	0.000512
10:81711024	rs10887218	0.9483	0.09561	0.00851	0.192	0.000569
10:81712353	rs1885551	0.8743	0.1361	0.00859	0.189	0.000664
10:81712440	rs1885550	0.9839	0.04731	0.0058	0.38	9.84e-07
10:81712550	rs1885549	0.9219	0.0914	0.00859	0.189	0.000664
10:81713431	rs12245076	0.9209	0.08942	0.00852	0.192	0.000568
10:81713561	rs11200859	0.9158	0.08956	0.00852	0.192	0.000568
10:81715422	rs10887234	0.9046	0.08951	0.00673	0.169	0.000436
10:81715646	rs10887235	0.9027	0.08912	0.00743	0.186	0.000395
10:81715738	rs2146192	0.8473	0.1306	0.0075	0.188	0.000396
10:81715754	rs2146191	0.8797	0.08348	0.00882	0.196	0.000616
10:81729272	rs1304463	0.8395	0.4943	0.0134	0.349	3.3e-06
10:81733022	rs10788338	0.8587	0.255	0.00308	0.149	1.68e-06
10:81739920	rs11201011	0.9763	0.4033	0.00348	0.157	2.24e-06
10:81743578	rs4335482	0.9637	0.3902	0.0032	0.151	2.38e-06
10:81758961	rs7917756	0.9308	0.2104	0.0285	0.276	0.000593
10:81758995	rs7904954	0.9361	0.2071	0.029	0.28	0.000594
10:81759954	rs2341958	0.9249	0.2206	0.0296	0.285	0.000574
10:81910278	rs7071579	0.4049	0.317	0.327	0.841	0.000556
10:81912179	rs751740	0.3751	0.2654	0.33	0.84	0.000609
10:81913561	rs7091565	0.4157	0.3282	0.324	0.844	0.00058
10:81961021	rs2819941	0.06236	0.3446	0.0665	0.445	0.000421
10:81963144	rs2819939	0.05412	0.2552	0.0626	0.465	0.000291
10:82017356	rs2994386	0.4111	0.318	0.172	0.948	0.000767
10:82072324	rs10788563	0.1311	0.6015	0.18	0.843	0.000286
10:82080397	rs10749559	0.1228	0.6163	0.162	0.845	0.000205
10:82100754	rs1340381	0.1884	0.2623	0.225	0.634	3.85e-05
10:82101849	rs10788571	0.1647	0.8316	0.169	0.826	0.000222
10:82108610	rs10788579	0.164	0.5873	0.139	0.919	0.000186
10:82112873	rs1934697	0.2289	0.4184	0.191	0.724	4.02e-05
10:82116602	rs4146515	0.1751	0.933	0.281	0.584	0.000136
10:82120104	rs1538822	0.2462	0.4518	0.186	0.754	4.7e-05
10:82128166	rs10788588	0.1285	0.7778	0.105	0.919	0.000226
10:82136664	rs10749572	0.2719	0.6053	0.281	0.627	0.00024
10:82136921	rs10749575	0.3043	0.6948	0.281	0.628	0.000242
10:82142176	rs1953970	0.3442	0.3547	0.19	0.698	2.81e-05
10:82143436	rs2343301	0.3258	0.652	0.096	0.884	0.000267
10:82149717	rs10466236	0.3236	0.7465	0.255	0.656	0.000195
10:82150891	rs10749592	0.3371	0.7747	0.252	0.663	0.000201
10:82152638	rs7916349	0.3376	0.7996	0.272	0.607	0.000177
10:82152675	rs7907575	0.2954	0.8744	0.271	0.609	0.000168
10:82156042	rs7898787	0.3143	0.8054	0.243	0.651	0.000257
10:82159539	rs7071752	0.2725	0.7755	0.243	0.681	0.000307
10:82160582	rs4934134	0.363	0.8397	0.255	0.645	0.000308
10:82174949	rs11202832	0.3338	0.8368	0.155	0.801	0.00027
10:82182328	rs1870143	0.2483	0.8585	0.138	0.702	2.75e-05
10:82191643	rs6585994	0.1909	0.7885	0.266	0.59	0.000153
10:82194264	rs10887868	0.2496	0.8102	0.148	0.655	3.05e-05
10:82196061	rs10887871	0.2833	0.7705	0.103	0.794	2.17e-05
10:82196229	rs3195896	0.3018	0.778	0.107	0.779	2.22e-05
10:82196293	rs3195899	0.3367	0.7716	0.107	0.783	2.3e-05
10:82196397	rs10887873	0.3396	0.7606	0.104	0.777	1.76e-05
10:82196910	rs10736365	0.8315	0.7615	0.0697	0.951	3.46e-05
10:82198790	rs10788622	0.2299	0.5254	0.108	0.73	1.28e-05
10:82201651	rs2085490	0.9989	0.2451	0.328	0.57	0.000314
10:82202971	rs10788626	0.4138	0.2606	0.382	0.383	0.000136
10:82203069	rs10788627	0.4174	0.2606	0.363	0.404	0.000116
10:82203293	rs4934165	0.4194	0.264	0.369	0.39	0.000119
10:82203506	rs4934167	0.4318	0.2751	0.375	0.409	0.000225
10:82203683	rs4934170	0.3085	0.3572	0.214	0.509	2.62e-05
10:82204580	rs10887880	0.1768	0.6687	0.229	0.507	3.56e-05
10:82204664	rs10887884	0.2851	0.3846	0.233	0.503	3.62e-05
10:82206348	rs1870145	0.2772	0.4025	0.275	0.463	5.32e-05
10:82208192	rs2168721	0.4029	0.9773	0.257	0.595	0.000147
10:82209592	rs11202957	0.6764	0.4679	0.228	0.63	8.33e-05
10:82209672	rs11202959	0.664	0.4724	0.229	0.636	8.13e-05
10:82209807	rs11202960	0.6411	0.4848	0.228	0.64	8.9e-05
10:82209952	rs10887894	0.6353	0.4863	0.227	0.638	8.74e-05
10:82210265	rs10887900	0.6239	0.4917	0.241	0.613	7.78e-05
10:82210392	rs11202963	0.6055	0.4969	0.231	0.628	8.38e-05
10:82210581	rs10887901	0.5895	0.5	0.232	0.625	7.31e-05
10:82210616	rs10887902	0.5791	0.503	0.248	0.601	9.63e-05
10:82210641	rs10887903	0.5636	0.5058	0.248	0.6	9.28e-05
10:82211290	rs7085606	0.5404	0.5108	0.233	0.628	8.92e-05
10:82211615	rs7077373	0.5305	0.5141	0.226	0.641	8.25e-05
10:82212193	rs7078254	0.5069	0.5194	0.237	0.615	9.67e-05
10:82213081	rs4933390	0.4872	0.5132	0.234	0.619	8.33e-05
10:82215288	rs10887914	0.4822	0.5092	0.278	0.548	6.91e-05
10:82218964	rs12220642	0.07161	0.8271	0.524	0.244	8.2e-05
10:82219066	rs12220655	0.06923	0.8225	0.55	0.25	0.000148
10:82220514	rs7086496	0.1138	0.6235	0.404	0.342	4.78e-05
10:82223291	rs11203034	0.05653	0.9611	0.232	0.628	3.1e-05
10:82223767	rs10887933	0.05786	0.9914	0.237	0.617	3.44e-05
10:82279927	rs873259	0.008686	0.696	0.299	0.7	0.000384
10:82279960	rs873258	0.004966	0.4995	0.156	0.815	9.76e-05
10:82282751	rs2138285	0.005186	0.5014	0.145	0.823	7.28e-05
10:83303556	rs6584112	0.2662	0.0007271	0.443	0.282	0.43
10:83875533	rs17559164	0.3216	0.4097	0.000629	0.00374	0.00463
10:8390490	rs4747790	0.5404	0.03634	0.0688	0.535	0.000194
10:8391224	rs10795620	0.587	0.04813	0.0641	0.512	0.000213
10:8392174	rs7094436	0.6332	0.04031	0.0982	0.637	0.000231
10:85566366	rs502632	0.0007219	0.1618	0.802	0.418	0.806
10:85572497	rs667726	0.0008029	0.1828	0.787	0.498	0.889
10:86346446	rs2505765	0.6071	0.3038	0.000548	0.0019	0.0837
10:87996729	rs4934164	0.0001982	0.1881	0.0431	0.0597	0.218
10:89263372	rs3758477	0.6785	0.8109	0.00104	0.000524	0.295
10:89283997	rs11202430	0.7831	0.7574	0.000685	0.000301	0.3
10:89294408	rs11202434	0.7882	0.7705	0.000699	0.000311	0.298
10:89295958	rs11202435	0.7889	0.7761	0.000703	0.000314	0.297
10:89300353	rs2871690	0.7941	0.7956	0.000523	0.000173	0.349
10:89303137	rs7475139	0.8182	0.7798	0.000741	0.000338	0.296
10:89314426	rs7907170	0.8366	0.8166	0.000621	0.000359	0.228
10:89820170	rs4405216	0.08228	0.7872	0.0705	0.561	0.000549
10:89822721	rs1855970	0.07513	0.8725	0.112	0.79	0.000448
10:89827275	rs1855972	0.04222	0.7453	0.126	0.811	0.000614
10:89833475	rs6586117	0.0663	0.9423	0.146	0.868	0.000734
10:9052036	rs7898135	0.08445	0.2939	0.000168	0.000379	0.0202
10:9054325	rs1775553	0.02504	0.08676	0.000924	0.00868	0.0146
10:9073079	rs990617	0.5995	0.4707	0.000824	0.00152	0.011
10:9079470	rs2797279	0.6647	0.4482	0.000753	0.00143	0.00984
10:9079676	rs2760196	0.6606	0.4519	0.000863	0.00173	0.00917
10:9079717	rs2797278	0.659	0.451	0.000849	0.00176	0.0088
10:9081406	rs2797276	0.6537	0.4544	0.000837	0.0017	0.00903
10:9083366	rs2797274	0.5632	0.2516	0.000836	0.0017	0.00906
10:9085340	rs2797271	0.686	0.5477	0.000755	0.00131	0.0117
10:9089380	rs2797265	0.5941	0.4293	0.000932	0.00201	0.00887
10:9092455	rs852272	0.9622	0.6719	0.000689	0.00136	0.00926
10:9104465	rs1543521	0.5552	0.4544	0.000484	0.00106	0.00795
10:9108318	rs10795689	0.5812	0.3868	0.000869	0.00147	0.0151
10:9108543	rs10795690	0.6107	0.4189	0.000873	0.00143	0.0169
10:9127422	rs10795693	0.2363	0.8512	0.000623	0.000365	0.0562
10:91288459	rs17479692	0.1075	0.002761	0.0131	0.000726	0.912
10:91393013	rs11185822	0.8461	0.01002	0.0089	0.000749	0.963
10:91567696	rs1998646	0.9005	0.01973	0.0109	0.000781	0.948
10:91569578	rs735934	0.9499	0.02054	0.0121	0.000722	0.874
10:9174829	rs9424041	0.2307	0.8082	0.00175	0.000933	0.0957
10:9243785	rs1001019	0.3803	0.8355	0.00816	0.000508	0.961
10:9244586	rs11256115	0.3786	0.8395	0.00848	0.000524	0.954
10:9333552	rs12249924	0.0004745	0.8941	0.783	0.304	0.41
10:93338600	rs4933206	3.349e-05	0.5195	0.874	0.979	0.685
10:93344154	rs10881925	1.109e-05	0.7451	0.802	0.493	0.228
10:93344588	rs10748560	4.852e-05	0.7519	0.774	0.468	0.233
10:93347297	rs2149825	0.0001206	0.8441	0.661	0.309	0.134
10:93348120	rs1329650	2.329e-06	0.1988	0.867	0.858	0.909
10:93349797	rs1028936	1.565e-06	0.7538	0.982	0.821	0.512
10:93360331	rs11186622	4.755e-05	0.5559	0.755	0.97	0.265
10:9337430	rs17638814	0.0005399	0.9137	0.868	0.39	0.495
10:9338586	rs12248193	0.0005244	0.6948	0.813	0.32	0.386
10:93424883	rs11186651	0.0001379	0.8519	0.438	0.486	0.317
10:93501469	rs2901505	0.0006171	0.2842	0.274	0.511	0.552
10:9355957	rs17145806	0.0007011	0.9358	0.852	0.363	0.512
10:95148835	rs17108594	0.406	0.0003015	0.271	0.387	0.543
10:95380790	rs1223306	0.06294	0.0008676	0.426	0.293	0.732
10:95931087	rs17417407	0.3442	0.1683	0.000974	0.00296	0.138
10:95974495	rs12571461	0.808	0.5518	0.00421	9.24e-05	0.861
10:97218911	rs7089696	0.0008451	0.2407	0.703	0.848	0.41
10:97220990	rs2148893	0.0008543	0.2615	0.596	0.755	0.532
10:98514274	rs648634	0.6315	0.0005023	0.906	0.676	0.392
10:98516687	rs9420692	0.64	0.0004173	0.926	0.694	0.407
10:98521516	rs505010	0.6024	0.0001162	0.901	0.737	0.474
11:100277876	rs2845604	0.5511	0.1636	0.122	0.929	0.000911
11:100334883	rs1942113	0.0808	0.5248	0.157	0.884	0.000618
11:100337368	rs7114647	0.09926	0.7843	0.066	0.63	0.000502
11:100388584	rs1216507	0.02283	0.02482	0.0402	0.34	0.000916
11:100406645	rs1216473	0.02564	0.02528	0.0604	0.422	0.00093
11:100477548	rs1216697	0.4795	0.9491	0.0446	0.739	0.000772
11:100485638	rs677234	0.9018	0.5623	0.00898	0.404	1.86e-05
11:100486632	rs601727	0.9088	0.5664	0.0117	0.445	2.61e-05
11:100486827	rs1216525	0.41	0.7592	0.00812	0.242	0.00028
11:100492412	rs1216527	0.2682	0.6786	0.014	0.415	0.000212
11:100495575	rs668030	0.9167	0.4463	0.0113	0.432	2.41e-05
11:100497893	rs1145423	0.9369	0.9518	0.00896	0.27	0.000418
11:100498349	rs583366	0.9109	0.9137	0.0418	0.534	0.000584
11:100533021	rs10895001	0.8161	0.5042	0.0288	0.402	2.98e-05
11:100534632	rs7942556	0.7816	0.5078	0.0226	0.349	2.31e-05
11:100536632	rs1532710	0.7223	0.5306	0.0234	0.358	2.24e-05
11:100539779	rs7130376	0.44	0.451	0.00929	0.232	0.000671
11:100540232	rs11224372	0.7647	0.5365	0.025	0.371	2.32e-05
11:100540360	rs17095329	0.7635	0.5374	0.0244	0.365	2.29e-05
11:100555114	rs4312035	0.5123	0.8964	0.0276	0.362	4.34e-05
11:100570960	rs653320	0.7253	0.6126	0.0304	0.461	2.17e-05
11:100572410	rs670401	0.7043	0.6195	0.0346	0.516	2.09e-05
11:100573120	rs1216743	0.695	0.6157	0.036	0.429	6.15e-05
11:100582699	rs2298609	0.9331	0.6354	0.0956	0.631	0.000578
11:100590270	rs6590814	0.9222	0.5469	0.118	0.665	0.000961
11:100610546	rs604723	0.6721	0.9516	0.0444	0.527	4.57e-05
11:100624538	rs607562	0.9549	0.9723	0.00906	0.174	1.85e-05
11:100638255	rs667575	0.7912	0.8421	0.0172	0.254	3.6e-05
11:100643137	rs486023	0.6451	0.8796	0.0129	0.21	6.61e-05
11:100645962	rs499241	0.3814	0.3372	0.195	0.94	0.000814
11:100648073	rs655922	0.8077	0.5235	0.00954	0.167	0.000507
11:10086260	rs7936409	0.8264	7.301e-05	0.61	0.854	0.543
11:10086624	rs7950718	0.824	7.047e-05	0.61	0.843	0.614
11:10100734	rs6483969	0.8005	8.596e-05	0.632	0.876	0.557
11:10137404	rs16907462	0.5957	0.0001959	0.607	0.891	0.481
11:10141558	rs11042633	0.7612	0.0004416	0.359	0.677	0.245
11:10143700	rs7124925	0.5762	0.0001976	0.62	0.888	0.51
11:10143942	rs7129047	0.5779	0.0001925	0.615	0.889	0.505
11:101590923	rs4754019	0.8221	0.0006059	0.941	0.229	0.0861
11:101591191	rs7949939	0.4334	0.0003588	0.922	0.371	0.152
11:101592669	rs11600247	0.6617	0.0007325	0.9	0.301	0.199
11:101593425	rs1939431	0.6497	0.0007962	0.82	0.264	0.236
11:101594034	rs17745205	0.6529	0.0007791	0.936	0.302	0.169
11:101603327	rs1939426	0.5677	0.0003883	0.603	0.174	0.432
11:101605466	rs11600713	0.4112	0.0004137	0.84	0.323	0.449
11:101607741	rs10895189	0.4754	0.000345	0.352	0.156	0.869
11:101610380	rs4384360	0.5039	0.0008951	0.323	0.119	0.97
11:101612435	rs4084123	0.9379	3.748e-05	0.891	0.655	0.416
11:101618334	rs10895192	0.9474	1.015e-05	0.919	0.624	0.391
11:101621419	rs1939049	0.9895	3.189e-05	0.948	0.587	0.373
11:101624524	rs1939050	0.9976	3.079e-05	0.958	0.564	0.352
11:101626575	rs1939052	0.9916	3.215e-05	0.936	0.594	0.357
11:101626818	rs947993	0.9912	3.205e-05	0.942	0.592	0.365
11:101628020	rs947995	0.9889	3.139e-05	0.954	0.577	0.367
11:101629797	rs1939070	0.9871	3.069e-05	0.953	0.578	0.366
11:101647276	rs1939045	0.8898	2.448e-05	0.952	0.599	0.384
11:101653644	rs1939029	0.9231	2.16e-05	0.964	0.582	0.394
11:101658984	rs1939026	0.4127	0.0008347	0.0377	0.0344	0.216
11:101660786	rs6590920	0.9177	2.018e-05	0.905	0.627	0.354
11:101667158	rs10501990	0.9107	2.641e-05	0.873	0.472	0.521
11:101667330	rs4754800	0.3718	4.827e-05	0.813	0.867	0.558
11:101668025	rs1939041	0.9496	2.396e-05	0.904	0.497	0.51
11:101668820	rs10791523	0.918	2.807e-05	0.907	0.498	0.506
11:101668885	rs10791524	0.9197	3.183e-05	0.916	0.504	0.502
11:101669137	rs1939031	0.9247	3.28e-05	0.886	0.481	0.514
11:101671345	rs7101850	0.9311	3.426e-05	0.914	0.498	0.496
11:101671932	rs4754021	0.9334	3.406e-05	0.931	0.517	0.494
11:101675132	rs2186611	0.3686	6.359e-05	0.833	0.859	0.609
11:101686389	rs10459002	0.9241	0.0002546	0.0468	0.133	0.0124
11:101687942	rs4754805	0.96	3.291e-05	0.955	0.558	0.512
11:101688347	rs7949648	0.934	0.0002804	0.0469	0.14	0.0108
11:101688763	rs4237604	0.8964	3.757e-05	0.948	0.539	0.509
11:101689655	rs2000535	0.8547	3.352e-05	0.973	0.561	0.487
11:101711503	rs1893921	0.9756	0.0001563	0.054	0.155	0.0124
11:101712451	rs10791530	0.9494	0.0002003	0.0614	0.189	0.0111
11:101714828	rs12577363	0.9396	0.0001858	0.0557	0.159	0.0125
11:101716254	rs1815904	0.768	2.065e-05	0.992	0.578	0.481
11:101717170	rs7123936	0.9225	0.0002421	0.068	0.184	0.0155
11:101718703	rs4620692	0.2169	3.68e-05	0.672	0.99	0.504
11:101729621	rs7123790	0.7207	1.981e-05	0.998	0.588	0.49
11:101732566	rs10791535	0.1671	7.034e-05	0.896	0.754	0.601
11:101732727	rs4754812	0.7306	2.048e-05	0.946	0.54	0.481
11:101733568	rs4576789	0.6613	4.459e-05	0.762	0.384	0.582
11:101739804	rs7925336	0.1911	3.848e-05	0.677	1	0.498
11:101741939	rs10791539	0.6838	2.384e-05	0.932	0.529	0.491
11:101742606	rs4754814	0.6916	3.24e-05	0.956	0.526	0.429
11:101743482	rs7950837	0.6686	2.666e-05	0.993	0.56	0.405
11:101744089	rs10736621	0.6765	2.611e-05	0.973	0.57	0.396
11:101748700	rs2165588	0.4066	0.0002122	0.0179	0.0487	0.0125
11:101751241	rs1441931	0.8739	0.0001933	0.0594	0.186	0.0103
11:101752253	rs2897863	0.4249	0.0001859	0.0159	0.0497	0.00883
11:101752449	rs1441932	0.6814	4.258e-05	0.782	0.369	0.48
11:101753183	rs724569	0.372	7.649e-05	0.0171	0.0516	0.00932
11:101753231	rs1372415	0.7134	4.169e-05	0.785	0.366	0.472
11:101755364	rs894255	0.8165	0.0001416	0.832	0.415	0.497
11:101755601	rs894256	0.7519	3.78e-05	0.807	0.374	0.471
11:101755975	rs745054	0.4576	0.0007657	0.0126	0.0207	0.0493
11:101756174	rs745053	0.4139	0.0007506	0.0146	0.0226	0.0552
11:102081877	rs7925543	0.0009971	0.451	0.148	0.57	0.00915
11:10226268	rs2119991	0.2929	0.0004983	0.637	0.861	0.598
11:10228728	rs1867138	0.2816	0.0002226	0.593	0.804	0.586
11:10228809	rs1867137	0.2814	0.0002214	0.62	0.834	0.615
11:102959145	rs726316	0.7627	0.3439	0.00622	0.000562	0.61
11:102961004	rs2509112	0.7569	0.3467	0.00648	0.000596	0.609
11:10422641	rs10770114	0.2568	0.4905	0.000106	0.00104	0.00282
11:10424609	rs11042782	0.2712	0.4983	0.000232	0.002	0.00389
11:10598752	rs12285938	0.5049	0.757	0.00049	0.0022	0.0322
11:10601465	rs11042886	0.1249	0.05598	0.000383	0.00163	0.0387
11:10625146	rs7115735	0.0569	0.8332	0.000669	0.000661	0.0106
11:106644803	rs1941823	0.0005533	0.665	0.677	0.975	0.643
11:108995326	rs989595	0.3868	0.0003881	0.966	0.559	0.368
11:111620491	rs17113227	0.0008138	0.9428	0.92	0.467	0.114
11:111625085	rs4936678	0.0004969	0.5344	0.676	0.301	0.269
11:111629743	rs4936682	0.0008987	0.904	0.915	0.476	0.117
11:111633014	rs4935790	0.000894	0.9055	0.899	0.48	0.107
11:111634354	rs11601674	0.000895	0.9039	0.945	0.447	0.115
11:112350577	rs6589297	0.0008418	0.1511	0.583	0.269	0.41
11:112350914	rs7130255	0.0006402	0.0922	0.57	0.257	0.43
11:112372712	rs10749997	0.0009331	0.07196	0.589	0.321	0.482
11:112384611	rs6589298	0.000496	0.0679	0.617	0.36	0.463
11:112386785	rs949341	0.000773	0.4738	0.551	0.839	0.159
11:112393443	rs1945107	0.000153	0.3096	0.928	0.785	0.186
11:112394430	rs10749999	8.481e-05	0.2409	0.999	0.793	0.53
11:112395318	rs10750000	0.0001379	0.4109	0.811	0.539	0.418
11:112396127	rs11214236	0.0003131	0.3493	0.478	0.683	0.25
11:112397104	rs10891380	0.0001373	0.4235	0.787	0.533	0.444
11:112397326	rs1945106	0.0001283	0.426	0.808	0.539	0.439
11:112398446	rs7125827	0.0001487	0.4344	0.814	0.537	0.408
11:112402907	rs1945114	0.0001561	0.4489	0.673	0.433	0.383
11:112407771	rs7947242	0.0001539	0.457	0.668	0.424	0.374
11:112417320	rs1945120	0.0001667	0.4504	0.673	0.449	0.401
11:112418431	rs7928088	0.0001653	0.4673	0.696	0.46	0.365
11:112424128	rs7111561	0.0001865	0.4804	0.695	0.467	0.382
11:112427367	rs7105119	0.0004443	0.8584	0.721	0.484	0.381
11:112428108	rs6589303	0.0002084	0.5029	0.764	0.492	0.338
11:112435333	rs7109000	0.000483	0.841	0.53	0.29	0.418
11:112437007	rs7121746	0.0002316	0.7425	0.778	0.513	0.355
11:112450073	rs7124639	0.0004816	0.9071	0.95	0.573	0.27
11:112651604	rs11214367	0.295	0.4457	0.000446	0.000337	0.211
11:112688705	rs1374702	0.9598	0.5003	4.12e-06	4.38e-05	0.0104
11:112693044	rs17114424	0.9953	0.3319	4.15e-05	0.000123	0.051
11:114020714	rs11214879	0.5386	0.0007544	0.188	0.143	0.887
11:114087353	rs545638	0.0008727	0.5073	0.649	0.732	0.758
11:115023653	rs11215383	0.7077	0.4476	0.0687	0.69	0.000453
11:115024539	rs4359245	0.8597	0.5459	0.0567	0.621	0.000429
11:115303574	rs17523053	0.0007033	0.9677	0.334	0.854	0.051
11:117282800	rs522885	0.2297	0.5592	0.461	0.513	0.000776
11:117570851	rs603377	0.4845	0.6899	0.303	0.508	0.000822
11:117795048	rs7943219	0.4544	0.05138	0.00426	0.000908	0.522
11:117976568	rs10790233	0.8916	0.0008415	0.957	0.898	0.881
11:117984623	rs596134	0.6192	0.0005146	0.891	0.94	0.941
11:118212671	rs3181261	0.8461	0.03634	0.224	0.901	0.000191
11:118250586	rs7949539	0.8984	0.2034	0.558	0.45	0.000839
11:118276246	rs7483081	0.8535	0.1736	0.563	0.438	0.000752
11:118673706	rs11217033	0.9181	0.8274	0.00873	0.000812	0.658
11:119791050	rs7105316	0.0001635	0.196	0.453	0.741	0.541
11:119792173	rs17123485	0.0002308	0.3101	0.446	0.665	0.727
11:120826131	rs627532	0.8484	0.1095	0.00458	0.000274	0.742
11:120925525	rs11218127	0.2239	0.5984	0.000231	0.000245	0.286
11:121397438	rs11512475	0.6239	0.7624	0.000933	0.0152	0.000962
11:121571609	rs659435	0.2746	0.01832	0.692	0.0962	0.000577
11:121572283	rs496460	0.2776	0.01794	0.706	0.0925	0.000625
11:121574738	rs541772	0.2827	0.01709	0.783	0.0765	0.00079
11:121574858	rs540824	0.2826	0.01666	0.78	0.0793	0.000859
11:121578210	rs535768	0.288	0.01524	0.787	0.0751	0.000757
11:121578792	rs663151	0.2996	0.0144	0.758	0.0796	0.000698
11:121578945	rs662333	0.3032	0.009659	0.801	0.0716	0.000755
11:121580424	rs618647	0.2671	0.01241	0.684	0.0946	0.0005
11:121582420	rs1699101	0.2881	0.02123	0.619	0.113	0.000238
11:121584417	rs540029	0.2355	0.01872	0.645	0.1	0.000447
11:121585264	rs621271	0.2173	0.009036	0.641	0.0974	0.00038
11:121585590	rs633072	0.2121	0.009044	0.648	0.101	0.000468
11:121585613	rs507993	0.2109	0.009053	0.65	0.103	0.000508
11:121586074	rs634920	0.2099	0.008992	0.638	0.104	0.000458
11:121586131	rs481402	0.2104	0.008896	0.635	0.11	0.000611
11:121586201	rs481201	0.2064	0.008985	0.62	0.107	0.00041
11:121587461	rs558783	0.1387	0.01437	0.63	0.106	0.000455
11:121587883	rs663617	0.1375	0.01399	0.638	0.103	0.000449
11:121588046	rs92061	0.2355	0.01366	0.644	0.101	0.000437
11:121589287	rs500172	0.1336	0.01352	0.634	0.102	0.000427
11:121589409	rs499157	0.1353	0.01326	0.681	0.0874	0.000469
11:121590401	rs1111950	0.1352	0.01314	0.602	0.124	0.000528
11:121590547	rs1111948	0.1342	0.01325	0.588	0.123	0.000447
11:121590580	rs10790453	0.1343	0.01321	0.558	0.143	0.000488
11:121590734	rs2226886	0.1318	0.01332	0.638	0.103	0.000449
11:121592098	rs4936642	0.1308	0.01355	0.669	0.0923	0.000472
11:121592225	rs4245043	0.1311	0.01336	0.665	0.0949	0.000482
11:121592406	rs4450181	0.1304	0.01346	0.652	0.0968	0.000443
11:121594124	rs10736509	0.1313	0.01365	0.67	0.0971	0.000487
11:121597446	rs4936644	0.1315	0.01362	0.717	0.0741	0.000562
11:121598892	rs7120171	0.1316	0.01371	0.701	0.0871	0.000508
11:121599394	rs7123866	0.1317	0.01392	0.692	0.0902	0.00052
11:12225752	rs3763822	0.4787	0.0006387	0.662	0.413	0.62
11:122598951	rs1894078	0.0001263	0.7164	0.786	0.698	0.436
11:122599506	rs1894080	0.0001652	0.6567	0.808	0.731	0.452
11:122601619	rs12785310	0.0001295	0.7245	0.721	0.624	0.424
11:122601697	rs12808150	0.0001791	0.7768	0.73	0.631	0.408
11:122605909	rs4935804	0.0002194	0.7912	0.871	0.776	0.464
11:122607846	rs4936736	0.0001086	0.7897	0.941	0.643	0.295
11:122610115	rs4421757	1.233e-05	0.6916	0.696	0.774	0.453
11:122610326	rs2156804	1.345e-05	0.6339	0.827	0.931	0.42
11:122610568	rs2156805	1.265e-05	0.6006	0.727	0.796	0.48
11:122610860	rs1894087	7.937e-06	0.5291	0.717	0.787	0.466
11:122611430	rs1106243	7.034e-06	0.539	0.717	0.794	0.471
11:122611792	rs11218788	1.949e-05	0.9505	0.793	0.909	0.451
11:123283334	rs2846063	0.8172	0.0004116	0.0353	0.0292	0.798
11:123283795	rs2714061	0.766	0.000672	0.0414	0.0324	0.745
11:123283903	rs2714060	0.8943	0.0005799	0.0403	0.0325	0.712
11:123284810	rs2714058	0.904	0.0006306	0.0385	0.0308	0.714
11:123413037	rs1290821	0.5608	0.3024	0.000347	0.00126	0.114
11:12353977	rs10831789	0.2889	0.0006201	0.381	0.81	0.445
11:125986662	rs10790787	0.4049	0.0576	0.000222	0.00776	0.0015
11:125988745	rs10893483	0.272	0.783	0.000146	0.00544	0.00584
11:126008932	rs632289	0.118	0.5779	5.1e-05	0.00266	1.43e-05
11:126009142	rs556645	0.005026	0.9879	5.43e-06	0.000177	8.07e-06
11:126009500	rs541601	0.00449	0.7353	5.86e-07	5.03e-05	9.23e-07
11:126026936	rs515271	0.4179	0.3128	0.000503	0.00449	0.00304
11:126027473	rs3133084	0.1177	0.6981	1.75e-05	0.000167	0.000128
11:126028717	rs563519	0.0608	0.8282	2.54e-05	0.000327	6e-05
11:126028787	rs563710	0.06403	0.8267	2.69e-06	4.53e-05	2.15e-05
11:126036811	rs508599	0.41	0.5697	0.000866	0.00318	0.0338
11:126036852	rs509362	0.3678	0.1623	0.000298	0.00278	0.00716
11:126039495	rs549340	0.5448	0.6548	1.41e-05	9.93e-05	0.00139
11:126041204	rs679736	0.4112	0.5682	1.16e-05	7.55e-05	0.00167
11:126042206	rs574943	0.3425	0.6053	0.000911	0.00312	0.0396
11:126042380	rs576042	0.3345	0.6265	0.000924	0.00327	0.0399
11:126042958	rs581311	0.598	0.3016	0.000959	0.00336	0.0407
11:126043464	rs649142	0.4192	0.1188	0.000205	0.00231	0.00566
11:126047425	rs520461	0.7686	0.8716	4.29e-07	2.8e-06	0.000371
11:126242912	rs3862628	0.06441	0.0006393	0.0195	0.133	0.104
11:126243505	rs3862629	0.05944	0.0006312	0.0184	0.129	0.103
11:126442506	rs681653	0.2912	0.0006633	0.111	0.0356	0.586
11:12658440	rs12795762	0.04784	0.3086	0.00514	0.000571	0.447
11:12660201	rs6485968	0.05122	0.3098	0.00523	0.000535	0.464
11:12664541	rs4316494	0.03951	0.4005	0.00202	0.00032	0.452
11:12672669	rs10765984	0.01239	0.5442	0.00215	0.000312	0.506
11:12676140	rs10831891	0.0123	0.5318	0.00201	0.000316	0.466
11:12676468	rs10765985	0.01202	0.5186	0.00219	0.000387	0.468
11:12677295	rs12281511	0.01506	0.3538	0.002	0.000347	0.45
11:12678387	rs6485977	0.01268	0.4502	0.00185	0.000353	0.445
11:12678415	rs6485978	0.01331	0.4826	0.00242	0.000445	0.458
11:12679245	rs7931934	0.01217	0.4397	0.00232	0.000405	0.484
11:12680733	rs10831894	0.01203	0.4287	0.00192	0.000345	0.453
11:12681682	rs7481252	0.01191	0.4851	0.00203	0.000361	0.448
11:12683327	rs10831895	0.01229	0.4887	0.00207	0.000378	0.454
11:12685395	rs11022463	0.01271	0.4922	0.00211	0.000386	0.446
11:12686139	rs11022465	0.01314	0.4952	0.00239	0.000426	0.469
11:12695171	rs6485989	0.01547	0.5048	0.00151	0.00026	0.488
11:12698040	rs7926971	0.01927	0.4635	0.00231	0.000374	0.552
11:12703561	rs7937898	0.02846	0.348	0.00101	0.000153	0.408
11:12705743	rs10765987	0.03617	0.7108	0.00189	0.000513	0.328
11:12707876	rs7114698	0.02778	0.5063	0.00103	0.000135	0.408
11:12719794	rs7105783	0.2851	0.09718	0.00208	0.000832	0.182
11:12720560	rs4454698	0.2913	0.09766	0.00192	0.000952	0.119
11:12728643	rs7949010	0.2445	0.04227	0.00207	0.000594	0.286
11:12728651	rs7935997	0.262	0.04079	0.000759	0.000298	0.118
11:12731218	rs10765988	0.3128	0.04435	0.000705	0.000157	0.178
11:12735873	rs10741601	0.3239	0.04413	0.00112	0.000238	0.216
11:12745271	rs7124484	0.2753	0.05142	0.00115	0.000271	0.207
11:12748820	rs7945719	0.3307	0.2534	0.00178	0.000669	0.158
11:12758660	rs10831903	0.2817	0.05079	0.000788	0.00024	0.15
11:12759834	rs4553350	0.3594	0.05157	0.00072	0.000157	0.172
11:12760937	rs10831904	0.2871	0.04883	0.00114	0.000285	0.189
11:12769397	rs10765989	0.35	0.04498	0.00177	0.000428	0.228
11:12769444	rs10765990	0.3477	0.03468	0.00183	0.000423	0.228
11:12776467	rs10831905	0.292	0.02991	0.000937	0.000197	0.196
11:12777620	rs11022491	0.3277	0.03705	0.000797	0.000199	0.164
11:12778769	rs7930077	0.329	0.03605	0.00111	0.000293	0.184
11:12781659	rs7114040	0.3282	0.04985	0.00112	0.000248	0.193
11:12782601	rs9888179	0.3049	0.03601	0.00133	0.00036	0.19
11:12782643	rs9888178	0.2804	0.03687	0.00131	0.000358	0.184
11:12782716	rs9888258	0.2789	0.03672	0.00106	0.000283	0.173
11:12782781	rs9888181	0.2781	0.03664	0.000834	0.000206	0.173
11:12783042	rs10831906	0.3067	0.0335	0.00108	0.000275	0.189
11:12783911	rs4415740	0.3173	0.04276	0.00118	0.00032	0.199
11:12786489	rs7104832	0.2335	0.04864	0.00134	0.000359	0.202
11:12787048	rs7480572	NA	NA	0.00166	0.000327	0.242
11:12789561	rs11022496	0.3157	0.03477	0.000853	0.000195	0.179
11:12790875	rs10831907	0.2905	0.03787	0.00116	0.000291	0.178
11:12795662	rs12291695	0.3371	0.0361	0.000968	0.000222	0.192
11:12808718	rs4757945	0.3361	0.04621	0.00187	0.000416	0.22
11:12809152	rs1440286	0.2955	0.0294	0.0012	0.000255	0.212
11:12811731	rs12417886	0.3359	0.05487	0.00112	0.000261	0.185
11:12812356	rs4757059	0.2993	0.068	0.00176	0.00039	0.224
11:12812419	rs10831908	0.3333	0.04934	0.00118	0.000274	0.18
11:12813870	rs7924501	0.3405	0.036	0.00137	0.00028	0.213
11:12815831	rs2241857	0.3076	0.0404	0.00191	0.000406	0.227
11:12822588	rs10500759	0.391	0.02223	0.00173	0.000532	0.203
11:12824581	rs6486059	0.4256	0.033	0.0019	0.000757	0.17
11:12833262	rs11022510	0.4697	0.02938	0.00296	0.00097	0.256
11:12841771	rs12797960	0.7308	0.06015	0.0031	0.000653	0.379
11:12841992	rs10466378	0.4895	0.02309	0.00242	0.000785	0.292
11:12842990	rs4757060	0.6098	0.02056	0.00157	0.000533	0.267
11:12845849	rs7113256	0.6371	0.0365	0.00144	0.0006	0.242
11:12853841	rs7927865	0.7366	0.01318	0.0097	0.000711	0.896
11:12856087	rs7116989	0.7342	0.01028	0.00697	0.000503	0.834
11:128669820	rs611307	0.6184	0.9364	0.00318	0.000766	0.863
11:128676160	rs579355	0.5853	0.9595	0.00294	0.0007	0.851
11:128679413	rs582825	0.5971	0.9465	0.00276	0.000642	0.861
11:128679450	rs619255	0.5995	0.9397	0.00271	0.000633	0.843
11:128682460	rs682695	0.6468	0.916	0.00305	0.000823	0.762
11:128684619	rs522331	0.6642	0.8985	0.00249	0.000616	0.79
11:128684849	rs618119	0.4332	0.6077	0.00269	0.000658	0.81
11:128685317	rs549809	0.4447	0.4674	0.00245	0.000614	0.798
11:128686945	rs496501	0.4236	0.4597	0.00264	0.000631	0.814
11:128687650	rs654788	0.4192	0.5149	0.0025	0.000596	0.82
11:128687796	rs617954	0.4089	0.5741	0.00276	0.000654	0.822
11:13136154	rs17515958	0.6277	0.463	0.053	0.307	0.000554
11:13139206	rs10734208	0.6223	0.4275	0.0428	0.279	0.000519
11:13141146	rs1561709	0.7888	0.3149	0.0661	0.733	1.46e-05
11:13144514	rs11824425	0.5766	0.8826	0.00626	0.0622	0.000745
11:13144810	rs7938273	0.5871	0.8816	0.00679	0.0644	0.000657
11:13147538	rs7342278	0.6279	0.8343	0.00626	0.0591	0.000736
11:13151635	rs12361229	0.7295	0.1991	0.0651	0.675	0.000621
11:13156910	rs10741610	0.753	0.5287	0.0186	0.229	0.000212
11:13159107	rs7102983	0.6077	0.8458	0.00643	0.0614	0.000743
11:13159142	rs7102999	0.6077	0.859	0.00898	0.0814	0.000753
11:13159664	rs6486093	0.609	0.8637	0.00751	0.0671	0.000844
11:13160713	rs7127970	0.6172	0.8501	0.0063	0.0605	0.000887
11:13162163	rs10766047	0.9118	0.791	0.0614	0.714	3.4e-05
11:13162315	rs11022677	0.9173	0.8013	0.0472	0.671	2.54e-05
11:13162365	rs11022678	0.6452	0.8688	0.00554	0.0724	0.000153
11:13162449	rs10831983	0.938	0.786	0.0673	0.762	3.63e-05
11:13163618	rs10766048	0.9075	0.8417	0.0784	0.857	2.83e-05
11:13163667	rs10766049	0.9316	0.691	0.0713	0.826	2.54e-05
11:13163804	rs1384033	0.9261	0.7121	0.0737	0.79	2.92e-05
11:13164047	rs11022679	0.9782	0.7752	0.0703	0.829	1.51e-05
11:13164088	rs11022680	0.6925	0.9554	0.00578	0.0879	0.000104
11:13164190	rs10766050	0.9797	0.7881	0.0695	0.831	1.9e-05
11:13164269	rs11022681	0.9799	0.7902	0.0713	0.811	2.06e-05
11:13164668	rs3849156	0.9848	0.7874	0.0831	0.853	2.72e-05
11:13164896	rs11022685	0.7165	0.8916	0.00789	0.107	0.00014
11:13164981	rs11022686	0.9857	0.7931	0.0766	0.839	2.32e-05
11:13165370	rs10741611	0.9942	0.8166	0.0697	0.844	1.81e-05
11:13166565	rs11022690	0.9605	0.844	0.0758	0.841	2.43e-05
11:13168421	rs10766051	0.9522	0.8455	0.081	0.903	2.48e-05
11:13171236	rs4757118	0.9471	0.8514	0.0748	0.868	2.42e-05
11:13171946	rs11022693	0.7898	0.1852	0.0705	0.796	0.000295
11:13172181	rs10831985	0.8069	0.9579	0.04	0.346	0.000607
11:13172227	rs10500773	0.9857	0.6954	0.0614	0.68	3.41e-05
11:13172959	rs3860194	0.9168	0.6339	0.0692	0.74	3.38e-05
11:13173841	rs1384032	0.8286	0.9653	0.0503	0.42	0.000791
11:13350747	rs7924734	0.3712	0.7894	0.0609	0.586	0.000799
11:13351181	rs7941761	0.4262	0.589	0.0606	0.595	0.000737
11:13352405	rs11022769	0.5377	0.4324	0.0556	0.562	0.000597
11:13889791	rs2403700	0.0009912	0.3193	0.89	0.81	0.479
11:13913003	rs3898059	0.0553	0.5871	0.373	0.318	0.000325
11:13920598	rs10766119	0.07207	0.8412	0.562	0.158	0.000536
11:13921101	rs1876427	0.07477	0.8331	0.542	0.169	0.00048
11:13923045	rs1566755	0.04623	0.8501	0.69	0.141	0.00021
11:13923139	rs1566756	0.1153	0.964	0.162	0.596	0.00013
11:13926079	rs1507527	0.04453	0.698	0.312	0.329	7.07e-05
11:13926912	rs2174146	0.03818	0.961	0.395	0.262	4.83e-05
11:13928811	rs1503313	0.03769	0.9771	0.333	0.329	0.000101
11:13928835	rs1503312	0.04898	0.7397	0.327	0.336	8.67e-05
11:13930546	rs1393870	0.09857	0.7735	0.17	0.588	0.000148
11:13931722	rs1395847	0.03505	0.9861	0.315	0.328	6.44e-05
11:13934928	rs4471396	0.1106	0.9758	0.17	0.588	0.000146
11:13938802	rs7131580	0.09899	0.7656	0.171	0.585	0.000145
11:13940036	rs10832139	0.09697	0.7943	0.176	0.576	0.00015
11:13942063	rs16913431	0.03938	0.9675	0.34	0.312	8.14e-05
11:13942849	rs12361502	0.02462	0.7945	0.367	0.266	8.2e-05
11:13943228	rs2271155	0.1239	0.9213	0.177	0.6	0.000172
11:13943261	rs2271154	0.1218	0.848	0.172	0.592	0.000142
11:13945218	rs7929534	0.05073	0.9184	0.335	0.309	6.93e-05
11:13946674	rs2007052	0.05468	0.9262	0.332	0.307	6.43e-05
11:13966344	rs2049723	0.147	0.6815	0.381	0.407	0.000377
11:13978737	rs732989	0.1502	0.7768	0.768	0.146	0.000794
11:14102661	rs10832178	0.0009884	0.7948	0.772	0.372	0.167
11:14103114	rs11023081	0.000965	0.7861	0.684	0.331	0.208
11:14103801	rs1881512	0.0008601	0.9892	0.705	0.323	0.184
11:14104163	rs4757223	0.000846	0.7896	0.773	0.37	0.164
11:14118025	rs10832181	0.0009612	0.9439	0.756	0.355	0.169
11:15448704	rs11602776	0.4256	0.4818	0.000714	0.00176	0.0665
11:15482547	rs10832443	0.0005763	0.3183	0.397	0.389	0.623
11:15493639	rs7939403	0.0005522	0.3387	0.423	0.373	0.748
11:15493824	rs7939628	0.0005171	0.3546	0.351	0.311	0.674
11:15511932	rs11023594	0.0009317	0.1878	0.0944	0.0874	0.114
11:15513185	rs10766259	0.0009632	0.1856	0.0908	0.0802	0.122
11:15519254	rs10832453	0.0008144	0.1139	0.09	0.112	0.0694
11:15519348	rs10832454	0.0008088	0.1131	0.0891	0.112	0.067
11:15519843	rs10832455	0.0007865	0.1081	0.0966	0.119	0.0727
11:15520317	rs10832456	0.0007818	0.1062	0.0901	0.112	0.0696
11:15552489	rs7944385	0.0009831	0.1036	0.114	0.136	0.0823
11:15553595	rs2351093	0.0009736	0.1036	0.107	0.137	0.0737
11:15554358	rs11023623	0.0009663	0.1038	0.109	0.13	0.08
11:15619943	rs16931632	0.0008619	0.2097	0.217	0.271	0.0686
11:15620586	rs17439299	0.0008551	0.2009	0.229	0.276	0.0814
11:15620907	rs2351059	0.0008578	0.2064	0.221	0.274	0.0743
11:15620964	rs2200309	0.0008667	0.2059	0.221	0.274	0.0743
11:16328969	rs10219384	0.0009926	0.109	0.0838	0.0228	0.366
11:16336109	rs2351964	0.0009388	0.1163	0.0831	0.0189	0.312
11:16347121	rs10832592	0.000896	0.06805	0.0775	0.0191	0.367
11:16348964	rs10832594	0.0008546	0.2383	0.0849	0.0213	0.36
11:16351041	rs4757392	0.000854	0.2399	0.0868	0.0223	0.372
11:16846313	rs10832689	0.9156	0.0004499	0.0875	0.11	0.173
11:17386257	rs6486364	0.1784	0.1431	0.12	0.794	0.000686
11:17466268	rs7117162	0.0008513	0.08667	0.658	0.668	0.024
11:17466523	rs2040653	0.000998	0.8822	0.667	0.643	0.0221
11:17467053	rs10766400	0.0007764	0.1692	0.656	0.668	0.0229
11:17467337	rs11821723	0.0005299	0.1569	0.661	0.661	0.0231
11:17468493	rs7947326	0.0005276	0.1864	0.666	0.664	0.025
11:17473437	rs2283258	0.0009039	0.2003	0.281	0.838	0.00632
11:17477830	rs2237975	0.0002622	0.3275	0.835	0.556	0.0467
11:17478157	rs2237974	0.0002586	0.3112	0.726	0.599	0.0314
11:17480835	rs7105391	0.0003121	0.3328	0.881	0.484	0.0355
11:17481948	rs886291	0.0005707	0.8663	0.878	0.485	0.0348
11:17484731	rs4148609	0.0002519	0.2989	0.984	0.446	0.0564
11:17486678	rs3819522	0.0002172	0.3053	0.879	0.55	0.0521
11:17486853	rs3819520	0.0002086	0.3052	0.826	0.529	0.0397
11:17487349	rs12285976	0.0001751	0.2967	0.828	0.51	0.0353
11:17487445	rs11024295	0.0008649	0.3425	0.974	0.575	0.182
11:17488101	rs11024296	0.0001452	0.2832	0.829	0.505	0.0326
11:17488661	rs7105832	0.0001424	0.2832	0.996	0.419	0.0382
11:17489106	rs11826760	0.0001166	0.2862	0.844	0.487	0.031
11:17489279	rs4148607	0.0001348	0.2884	0.864	0.435	0.0284
11:17490501	rs7106250	0.0001907	0.3139	0.784	0.481	0.0238
11:17491571	rs10400389	0.0009192	0.397	0.995	0.51	0.115
11:17493182	rs2237966	0.0003911	0.3602	0.714	0.529	0.0222
11:17493824	rs11024299	0.0004288	0.364	0.783	0.489	0.0274
11:17495180	rs2283254	0.0005938	0.3565	0.833	0.438	0.0275
11:17542649	rs2041032	0.5584	0.2098	0.000619	0.000739	0.0517
11:17663444	rs10832824	0.000902	0.5042	0.196	0.116	0.798
11:19208319	rs3781799	0.2516	0.7318	0.264	0.602	0.000718
11:19230539	rs11025057	0.6304	0.04567	0.505	0.492	0.000916
11:19238235	rs1698884	0.4924	0.0829	0.11	0.903	0.000251
11:19238380	rs2553974	0.4265	0.1284	0.122	0.936	0.000283
11:19243764	rs10833074	0.2776	0.9525	0.299	0.738	0.000395
11:19244377	rs924693	0.9144	0.277	0.556	0.477	0.000569
11:19244495	rs1698892	0.4809	0.5327	0.234	0.789	0.000128
11:19245604	rs2292061	0.9695	0.01673	0.385	0.564	0.000582
11:19667163	rs1364797	0.4022	0.8606	0.15	0.951	0.000236
11:19675359	rs4757835	0.6965	0.7324	0.233	0.859	0.00054
11:19680011	rs10833147	0.9911	0.8089	0.019	0.275	0.00056
11:19684152	rs16937090	0.1243	0.7243	0.137	0.963	0.000145
11:19688809	rs7350468	0.604	0.7041	0.0201	0.271	0.000725
11:19690724	rs10833151	0.5805	0.7227	0.02	0.254	0.000784
11:19690796	rs16937095	0.3671	0.8348	0.0683	0.696	0.000189
11:19690827	rs10833152	0.5651	0.7508	0.0222	0.279	0.000744
11:19696415	rs10741789	0.5053	0.703	0.019	0.244	0.000874
11:19701701	rs7927786	0.5253	0.3117	0.121	0.909	0.000478
11:19702039	rs12288601	0.2957	0.8806	0.0591	0.652	0.000267
11:19702180	rs7946125	0.2686	0.9189	0.063	0.705	0.000188
11:19702427	rs7931452	0.2456	0.8224	0.046	0.588	0.000258
11:19702758	rs12290233	0.2564	0.9727	0.0483	0.59	0.000235
11:19703368	rs7113050	0.3928	0.4114	0.075	0.74	0.000289
11:19704533	rs11025214	0.3235	0.3988	0.0272	0.588	0.000114
11:19705232	rs12295525	0.3926	0.6852	0.0476	0.746	0.000219
11:19705593	rs11025215	0.3944	0.6536	0.0433	0.677	0.000263
11:19705844	rs7943926	0.4015	0.6214	0.0491	0.761	0.000219
11:19706492	rs2016243	0.4124	0.6121	0.0458	0.715	0.000265
11:19707646	rs7130665	0.403	0.611	0.0583	0.837	0.000168
11:19711993	rs1364795	0.8684	0.5863	0.0136	0.403	0.000145
11:19715932	rs1964321	0.9241	0.7671	0.0144	0.375	0.000186
11:19722834	rs1364790	0.9759	0.7474	0.0117	0.364	0.000131
11:20052212	rs12360601	0.7379	0.07461	0.000209	0.00508	0.00265
11:2029113	rs7950715	0.1457	0.0005773	0.429	0.616	0.348
11:20575937	rs12418181	0.1894	0.9802	0.0136	0.242	0.00027
11:20579466	rs4331088	0.2033	0.8869	0.0133	0.24	0.000252
11:20581204	rs16906446	0.1683	0.9316	0.0128	0.233	0.000266
11:20582777	rs4581440	0.1687	0.9222	0.0129	0.244	0.000222
11:20584256	rs1036927	0.1709	0.9197	0.0123	0.227	0.000261
11:20585803	rs749429	0.1722	0.8947	0.0112	0.214	0.000242
11:24091682	rs10834273	0.04158	0.0008316	0.93	0.683	0.989
11:24267222	rs11821633	0.000608	0.2274	0.0985	0.13	0.329
11:24719920	rs7395433	0.2764	0.0003272	0.0992	0.186	0.282
11:24782186	rs12284066	0.6122	0.3451	0.00164	0.000865	0.722
11:26808207	rs1450209	0.9183	0.9877	0.248	0.452	0.000556
11:2761382	rs231879	0.4201	0.6903	0.203	0.844	0.000223
11:27675712	rs1519480	0.2515	0.8859	0.00474	0.000681	0.925
11:27677041	rs7124442	0.248	0.8823	0.0045	0.000616	0.883
11:27695464	rs11030108	0.2975	0.691	0.00479	0.000858	0.857
11:27712381	rs1013402	0.4796	0.8502	0.00609	0.001	0.886
11:27714884	rs7127507	0.2043	0.9751	0.00508	0.000559	0.72
11:28602173	rs2582895	0.6487	2.265e-06	0.769	0.976	0.86
11:28602221	rs2585817	0.6447	2.299e-06	0.851	0.955	0.764
11:28604477	rs11030382	0.634	2.3e-06	0.829	0.962	0.818
11:28607245	rs7952220	0.6224	2.341e-06	0.821	0.969	0.836
11:28612392	rs4520584	0.6408	2.377e-06	0.9	0.899	0.763
11:28615700	rs2582897	0.8335	2.958e-06	0.676	0.917	0.928
11:28618411	rs2585811	0.5761	2.718e-06	0.852	0.933	0.822
11:28623873	rs7931440	0.4246	5.767e-06	0.812	0.964	0.86
11:28625664	rs4442537	0.3912	7.103e-06	0.971	0.615	0.832
11:28626786	rs10835362	0.3869	7.593e-06	0.958	0.618	0.812
11:28627504	rs10835363	0.3927	7.578e-06	0.982	0.613	0.858
11:28629115	rs11030385	0.3843	7.843e-06	0.964	0.628	0.847
11:28630051	rs10835365	0.3847	7.551e-06	0.947	0.649	0.84
11:28630734	rs11821132	0.3872	7.139e-06	0.819	0.765	0.714
11:28631248	rs11030386	0.3883	6.906e-06	0.928	0.663	0.832
11:28631484	rs11030387	0.3852	6.785e-06	0.93	0.65	0.8
11:28634751	rs10767729	0.3785	7.205e-06	0.931	0.669	0.85
11:28637336	rs4923549	0.3745	7.384e-06	0.962	0.647	0.873
11:28642320	rs10767733	0.3623	7.55e-06	0.983	0.643	0.982
11:28642381	rs10767734	0.2536	1.838e-05	0.596	0.904	0.761
11:28644112	rs11030388	0.287	6.27e-06	0.742	0.99	0.984
11:28648671	rs11030392	0.2788	7.527e-06	0.785	0.952	0.963
11:28648737	rs11030393	0.258	3.162e-05	0.77	0.99	0.924
11:28649870	rs7121736	0.2741	6.638e-06	0.785	0.952	0.964
11:28650182	rs4575255	0.2578	7.092e-06	0.78	0.957	0.963
11:28650406	rs4350350	0.2733	7.785e-06	0.785	0.955	0.96
11:28654541	rs10835384	0.3532	7.855e-06	0.952	0.78	0.812
11:28655672	rs4244538	0.3541	7.815e-06	0.953	0.762	0.84
11:28656234	rs7942417	0.2718	0.0001029	0.462	0.87	0.741
11:28657250	rs4344470	0.3398	7.204e-06	0.958	0.759	0.838
11:28658030	rs12577364	0.3398	7.365e-06	0.961	0.757	0.832
11:28660205	rs4337023	0.3406	7.257e-06	0.938	0.771	0.865
11:28669964	rs7942414	0.2926	2.488e-05	0.956	0.762	0.833
11:28670469	rs7105480	0.2117	5.715e-05	0.393	0.78	0.716
11:28670769	rs2356016	0.3181	7.693e-06	0.956	0.759	0.837
11:28671134	rs2356015	0.3213	7.708e-06	0.91	0.794	0.846
11:28674592	rs4391802	0.3912	0.0009627	0.314	0.772	0.232
11:28676139	rs11030401	0.3314	8.045e-06	0.952	0.761	0.837
11:28676170	rs11030402	0.3335	8.057e-06	0.967	0.747	0.834
11:28676505	rs10835389	0.2247	6.407e-05	0.447	0.856	0.724
11:28676737	rs4923552	0.3387	8.128e-06	0.917	0.8	0.848
11:28676838	rs4923554	0.2173	0.0001601	0.473	0.871	0.74
11:28677264	rs7942482	0.3467	8.134e-06	0.995	0.703	0.844
11:28678870	rs10767739	0.2388	6.464e-05	0.46	0.875	0.725
11:28680143	rs2356013	0.2411	6.291e-05	0.477	0.909	0.751
11:28680723	rs7947218	0.2384	7.499e-05	0.504	0.946	0.741
11:28684221	rs7934432	0.2646	8.548e-05	0.541	0.973	0.756
11:28686052	rs2356009	0.2693	8.42e-05	0.549	0.976	0.764
11:28688407	rs7129601	0.8778	1.2e-05	0.918	0.642	0.821
11:28691287	rs7119404	0.4744	6.426e-06	0.911	0.792	0.901
11:28693531	rs4923557	0.3843	1.194e-05	0.964	0.683	0.829
11:28697984	rs7940384	0.8286	6.893e-06	0.765	0.793	0.832
11:28698255	rs7940756	0.7168	3.835e-05	0.35	0.852	0.505
11:28700423	rs10767741	0.749	4.166e-05	0.289	0.745	0.471
11:28700544	rs11030410	0.8347	1.498e-05	0.703	0.876	0.848
11:28701138	rs1317526	0.8263	1.784e-05	0.754	0.794	0.814
11:28702277	rs7944200	0.8255	1.771e-05	0.642	0.95	0.869
11:28703205	rs10767742	0.7455	6.252e-05	0.695	0.874	0.864
11:28704399	rs10767743	0.7263	8.498e-05	0.203	0.662	0.362
11:28709434	rs4414202	0.8753	1.203e-05	0.745	0.844	0.92
11:32068445	rs2658578	0.0009486	0.9587	0.996	0.346	0.115
11:32515382	rs10835929	0.8276	0.0004017	0.323	0.774	0.0928
11:32517516	rs11031823	0.682	0.0001515	0.262	0.69	0.0744
11:32537423	rs12796674	0.4898	0.0003499	0.065	0.358	0.00503
11:33039093	rs4755351	0.6831	0.2189	0.000997	0.0189	0.0335
11:33041338	rs7105777	0.3856	0.336	0.000337	0.00116	0.0859
11:33068276	rs4573656	0.3073	0.3259	0.000992	0.00334	0.157
11:33069964	rs1998156	0.3159	0.332	0.000988	0.0033	0.159
11:33070065	rs1998157	0.3166	0.3342	0.000987	0.00352	0.149
11:33125046	rs10836023	0.6533	0.4404	9.88e-05	0.0226	0.000221
11:33158566	rs11032157	0.4773	0.2298	9.59e-05	0.022	0.000227
11:33161290	rs11032158	0.4884	0.4544	0.000103	0.0231	0.000228
11:33164149	rs11032166	0.5166	0.3938	9.25e-05	0.0245	0.00018
11:33169164	rs10767991	0.5218	0.3991	0.000112	0.0234	0.000253
11:33188153	rs7945332	NA	NA	0.00108	0.0904	0.000842
11:33211190	rs11032198	0.6008	0.1277	0.000941	0.0779	0.000847
11:33347977	rs12418119	0.7514	0.1365	0.00355	0.209	0.000661
11:33466642	rs2023571	0.06787	0.0009152	0.686	0.648	0.719
11:33472603	rs762047	0.04637	0.0004808	0.68	0.636	0.731
11:33511694	rs2756283	0.1311	0.0001682	0.247	0.451	0.45
11:33512192	rs2756282	0.1385	0.0001772	0.212	0.441	0.337
11:33513294	rs2756281	0.1475	0.0002165	0.252	0.48	0.416
11:33515139	rs2756280	0.1463	0.0001495	0.281	0.51	0.441
11:33518335	rs2756278	0.1562	0.0001957	0.286	0.522	0.424
11:33518390	rs2756277	0.1586	0.0001978	0.278	0.503	0.441
11:33520628	rs2615939	0.1644	0.0002077	0.291	0.52	0.453
11:33522613	rs2615938	0.1636	0.0002041	0.269	0.479	0.444
11:33532548	rs2065038	0.1825	0.0001622	0.269	0.493	0.413
11:33539197	rs2615934	0.3604	0.0003106	0.149	0.351	0.307
11:33546244	rs2746551	0.3992	0.0003647	0.159	0.372	0.314
11:33554091	rs2746548	0.409	0.0003747	0.166	0.364	0.316
11:33564123	rs2076623	0.483	0.0007842	0.152	0.354	0.271
11:33571665	rs4755192	0.4872	0.0007513	0.162	0.35	0.32
11:33575536	rs6484657	0.4543	0.0004897	0.195	0.397	0.367
11:33581153	rs2076627	0.4241	0.0006973	0.248	0.462	0.532
11:33617771	rs761435	0.5497	0.0002353	0.425	0.763	0.587
11:33620124	rs1104742	0.5497	0.0002528	0.405	0.742	0.534
11:33630792	rs4755750	0.5497	0.0002471	0.359	0.712	0.432
11:33640104	rs768474	0.6301	0.0001248	0.88	0.643	0.891
11:33643373	rs4755765	0.6552	0.0006378	0.844	0.576	0.821
11:33643927	rs4755767	0.6477	0.0005835	0.817	0.575	0.904
11:33644514	rs4755771	0.2641	8.074e-05	0.849	0.812	0.765
11:33645458	rs7114092	0.2005	0.0001453	0.618	0.723	0.809
11:33653780	rs4333997	0.1122	4.21e-05	0.525	0.561	0.728
11:33660505	rs10768013	0.316	2.861e-05	0.848	0.965	0.878
11:33661419	rs7106651	0.2102	2.552e-05	0.87	0.987	0.911
11:33665166	rs1073655	0.338	6.172e-05	0.785	0.985	0.813
11:33667333	rs1033543	0.3652	7.412e-05	0.937	0.745	0.977
11:33668284	rs10742300	0.1353	4.115e-05	0.907	0.775	0.818
11:33668586	rs4755237	0.07229	0.000105	0.91	0.844	0.662
11:33670718	rs4755795	0.2818	0.0002476	0.0505	0.109	0.193
11:33728614	rs831618	0.1502	0.000697	0.42	0.493	0.883
11:33931867	rs7119405	0.8297	0.3389	4.88e-05	0.00313	0.000541
11:33932051	rs10128650	0.912	0.1102	7.2e-05	0.00356	0.00089
11:34357036	rs1886657	0.0009993	0.5222	0.566	0.949	0.311
11:35100877	rs378517	0.8559	0.0001822	0.326	0.415	0.136
11:35255821	rs2180973	0.1051	0.9519	9.41e-05	0.00402	0.00462
11:35259407	rs7105418	0.1288	0.9105	0.000116	0.00475	0.00483
11:35264055	rs2421823	0.09359	0.94	0.000286	0.00894	0.00645
11:35270761	rs7130385	0.0502	0.9438	0.000239	0.00743	0.00647
11:35308783	rs3818275	0.09403	0.5994	0.000143	0.00829	0.00385
11:35310138	rs11033052	0.1095	0.717	0.000143	0.00802	0.00409
11:35315538	rs1321677	0.09954	0.7553	0.000225	0.00519	0.0112
11:35321005	rs2421765	0.06114	0.4192	0.000182	0.00872	0.00633
11:35321585	rs3847607	0.06064	0.4099	0.000175	0.0083	0.00653
11:35321749	rs3847609	0.06164	0.4128	0.000258	0.0119	0.00691
11:35323200	rs2273689	0.06231	0.3951	0.000186	0.00891	0.00644
11:35331642	rs3903687	0.2533	0.9017	0.000694	0.0323	0.00216
11:35338743	rs2273688	0.1136	0.6357	0.000418	0.0249	0.00149
11:35343239	rs7110991	0.114	0.6492	0.000483	0.0279	0.00138
11:35343355	rs4459280	0.1133	0.6479	0.000574	0.0308	0.00138
11:35343767	rs2281633	0.1132	0.6455	0.000457	0.0276	0.00126
11:35345085	rs7119430	0.1121	0.6448	0.000479	0.0278	0.00135
11:35345626	rs7105829	0.08198	0.4829	0.000466	0.0276	0.00131
11:35345764	rs10836374	0.1105	0.6469	0.000485	0.0281	0.00135
11:35347116	rs11033070	0.1118	0.6471	0.00052	0.0306	0.0012
11:35347929	rs3847615	0.1131	0.6475	0.000507	0.0292	0.00141
11:35348304	rs7102122	0.1126	0.6461	0.000491	0.0283	0.00138
11:35349242	rs6484781	0.1234	0.6124	0.000537	0.0289	0.00186
11:35352117	rs3103239	0.1577	0.6476	0.000476	0.0278	0.00134
11:35358513	rs3899569	0.1151	0.6383	0.000439	0.0313	0.000848
[truncated: 27,453 more rows]

## Sheet: TableS4B
Table S4B. SNPs associated with all of the nicotine dependence and lung function traits at pvalue less than 1e-3
chr:pos(hg19)	rsID	cigarettes per day GWAS pvalue	Former Smoking GWAS pvalue	FEV1 GWAS meta-analysis pvalue	FVC GWAS meta-analysis pvalue	FEV1/FVC GWAS meta-analysis pvalue
15:78730313	rs17483548	9.655e-24	0.0006997	3.61e-07	5.94e-05	0.000392
15:78731149	rs17405217	9.085e-24	0.0006171	3.75e-07	6.06e-05	0.000412
15:78733731	rs17483721	7.339e-24	0.0004176	2.74e-07	5.15e-05	0.000248
15:78740932	rs2656052	3.759e-24	0.0002752	2.97e-07	5.41e-05	0.000275
15:78740964	rs2568494	3.391e-24	0.0002534	2.84e-07	5.26e-05	0.000267
15:78741618	rs7181486	2.458e-24	0.0002373	3.17e-07	4.7e-05	0.000383
15:78742376	rs17483929	2.703e-24	0.0001925	2.56e-07	4.64e-05	0.000272
15:78750549	rs2656065	4.882e-25	0.0001201	2.29e-07	4.44e-05	0.000238
15:78754102	rs2009746	1.516e-25	9.622e-05	2.58e-07	5.03e-05	0.000243
15:78766250	rs1504550	4.533e-26	8.09e-05	8.35e-07	0.0001	0.000564
15:78772676	rs17484524	2.006e-26	6.71e-05	4.32e-07	6.76e-05	0.000448
15:78802869	rs9788721	4.142e-31	3.512e-05	4.81e-07	0.000367	4.93e-06
15:78806023	rs8034191	1.678e-31	1.882e-05	3.38e-07	0.000314	2.46e-06
15:78814046	rs10519203	4.886e-31	4.574e-05	1.13e-07	0.000155	1.42e-06
15:78816057	rs8031948	3.153e-31	5.128e-05	1.69e-07	0.000221	1.59e-06
15:78826180	rs931794	1.643e-31	4.531e-05	9.03e-08	0.000129	1.67e-06
15:78851615	rs2036527	1.202e-32	1.857e-05	2.27e-07	0.000223	3.49e-06
15:78867482	rs17486278	5.908e-33	7.675e-06	9.07e-08	0.000114	1.43e-06
15:78878541	rs951266	3e-33	7.314e-06	5.86e-08	7.74e-05	1.51e-06
15:78882925	rs16969968	4.48e-33	1.182e-05	1.26e-07	0.000127	2.14e-06
15:78894339	rs1051730	8.003e-33	1.119e-05	8.73e-08	9.38e-05	1.78e-06
15:78896129	rs1317286	5.256e-33	9.541e-06	4.53e-08	5.57e-05	1.17e-06
15:78898723	rs12914385	4.229e-35	1.818e-06	9.93e-07	0.000265	9.88e-06
15:78923987	rs17487223	4.234e-29	0.0001939	1.06e-07	0.000106	4.48e-06
